# Supplementary material for: Association between serum insulin levels and ultrasound-defined nonalcoholic fatty liver disease: A cross-sectional study based on NHANES 2017–2020
Source: Medicine (Baltimore). 2026 Jan 16;105(3):e47019. doi: 10.1097/MD.0000000000047019 (PMC12826290; doi:10.1097/MD.0000000000047019)
Supplement: Supplementary file 1 [file medi-105-e47019-s001.xlsx]

## Sheet: Sheet1
seqn	cycleyear	Ultrasound_Defined_NAFLD	Insulin	Age	Gender	Race_ethnicity	Education_level	Marital_status	PIR	BMI	Smoking_status	Hypertension	Diabetes	Total_cholesterol	Triglycerides	AST	ALT	hs_CRP	Taking_insulin	Taking_insulin_secretagogues	wtmecprp	sdmvpsu	sdmvstra
118944	2017-2020	0	0.71	51	1	4	2	1	4.81	18.2	2	0	0	227	78	23	19	0.59			16237.2	2	161
119117	2017-2020	0	0.71	66	1	4	1	3	1.4	23.2	0	0	0	210	64	18	14	0.91			2284.67	1	167
124240	2017-2020	0	0.71	75	1	4	3	2	4.28	25.2	1	0	0	143	35	26	22	0.5			16017.7	2	162
119880	2017-2020	0	1.11	25	2	3	3	1	2.27	18.9	0	0	0	137	33	13	9	0.6			18774.5	1	168
119603	2017-2020	0	1.24	25	1	4	2	3	2.76	24.4	0	0	0	184	61	23	12	0.93			25391.1	2	172
116783	2017-2020	0	1.26	65	1	2	1	2	2.12	21.8	2	0	0	273	124	53	27	4.18			6555.86	1	165
120838	2017-2020	0	1.27	80	2	1	1	2	0.97	19.3	1	1	0	110	110	18	13	0.51			4561.91	2	155
115785	2017-2020	0	1.38	22	2	4	3	3	1.79	25	0	0	0	111	41	17	11	0.49			7480.04	2	165
120794	2017-2020	0	1.38	51	1	4	1	3	1.22	20.6	0	0	0	187	89	18	8	0.22			7653.93	1	168
116929	2017-2020	1	1.46	51	2	3	2	2	2.79	22.6	2	1	0	210	63	17	9	1			55384	2	163
113928	2017-2020	0	1.6	34	2	5	3	1	4.66	22.4	0	0	0	140	42	11	8	0.39			11969.4	3	156
116871	2017-2020	0	1.66	56	2	4	3	2	1.01	18.6	2	1	0	215	49	23	16	0.85			3658.01	1	171
110290	2017-2020	0	1.67	63	1	5	1	1	0.74	16.4	2	0	0	219	78	19	13	7.07			6648.31	2	169
110494	2017-2020	0	1.68	49	1	4	2	1	3.2	27.6	2	1	0	181	64	17	11	7.84			29268.6	1	160
123858	2017-2020	0	1.68	24	1	5	3	3	3.04	24.8	0	0	0	202	95	21	20	0.59			12432.1	2	155
109817	2017-2020	0	1.7	36	2	5	3	1	5	19.4	0	0	0	233	52	19	6	0.96			16538.7	1	154
113701	2017-2020	0	1.73	27	1	1	1	1	1.12	24.7	2	0	0	204	94	40	54	0.53			16026.8	1	158
122741	2017-2020	0	1.74	70	2	4	3	2	3.6	26	0	1	0	154	57	15	13	0.45		1	9900.41	2	171
121643	2017-2020	0	1.8	29	1	4	3	3	2.4	21.9	0	1	0	207	55	23	11	0.94			29792.7	1	159
112665	2017-2020	0	1.81	67	1	1	1	1	0.83	24.3	1	0	0	211	141	17	17	0.35			8419.98	1	164
123466	2017-2020	0	1.86	48	1	4	3	1	4.4	22.9	1	0	0	195	58	19	11	1.06			9080.34	1	168
124557	2017-2020	0	1.88	60	1	4	2	1	0.45	19.2	0	1	0	151	58	17	19	0.11			5373.43	2	152
110800	2017-2020	0	1.89	22	1	3	2	3	1.88	25.3	1	0	0	183	43	18	15	0.48			22939.5	2	151
120494	2017-2020	0	1.93	31	2	3	3	1	3.88	20.2	0	0	0	192	31	20	12	2.31			50963.3	2	152
121918	2017-2020	0	1.96	63	1	4	1	3	0.34	21.1	2	0	0	192	47	18	15	0.53			5188.75	1	156
124539	2017-2020	0	1.97	69	1	3	3	2	0.39	24.1	1	0	0	146	186	21	22	0.49			10507.8	2	164
120490	2017-2020	0	2.02	40	2	3	1	3	0	26.9	2	0	0	142	47	15	12	2.74			24960.7	2	159
122487	2017-2020	0	2.02	20	2	3	3	3	0.2	19.4	0	0	0	171	41	25	15	0.65			19455.1	2	168
110028	2017-2020	0	2.03	23	2	2	2	1	0.99	19.2	2	0	0	107	54	36	62	1.81			14497.8	2	156
117280	2017-2020	0	2.03	60	2	5	3	1	5	28.3	1	0	0	240	33	37	49	3.77			15664.1	2	172
120131	2017-2020	0	2.05	50	1	3	3	3	1.4	18.4	2	0	0	196	66	18	9	0.5			12645.5	2	166
112840	2017-2020	0	2.1	54	2	4	3	2		29.4	0	0	0	131	42	30	17	1.47			14884.5	1	168
119292	2017-2020	0	2.12	56	2	3	2	1	1.78	20.9	0	0	0	171	90	25	17	0.18			22443.6	1	150
116535	2017-2020	0	2.14	32	2	3	2	1	0.65	18.3	0	0	0	136	52	19	10	0.76			46589.5	2	155
110784	2017-2020	0	2.18	32	2	4	3	1	0.88	25.3	0	0	0	198	45	13	12	0.79			11800.8	1	152
111671	2017-2020	0	2.19	39	1	4	2	1	0.84	18.3	2	1	0	136	40	19	8	0.43			11899.4	1	171
119727	2017-2020	1	2.19	24	1	3	3	1	1.2	16.3	1	0	0	143	22	23	20	1.13			20366	2	164
115230	2017-2020	0	2.21	49	1	3	3	1	5	20.6	0	0	0	263	59	24	20	0.48			38386.6	1	171
121922	2017-2020	0	2.21	41	2	3	3	1	5	21	0	0	0	148	50	21	16	0.3			99087.2	3	156
109376	2017-2020	0	2.22	23	1	3	3	3	3.71		0	0	0	161	27	23	19	6.46			51348.6	2	164
114759	2017-2020	0	2.24	25	2	5	3	3	0.66	20.7	0	0	0	155	39	15	9	0.33			20851.6	2	162
122634	2017-2020	0	2.24	30	2	5	3	3	1.43	21.8	0	0	0	125	45	14	8	1.49			2589.17	2	165
112751	2017-2020	0	2.26	20	1	3	3	3	5	21.7	0	0	0	131	23	20	16	0.98			107734	2	149
118756	2017-2020	0	2.26	29	2	3	3	1	2.85	25.3	0	0	0	212	27	22	24	1.14			53040.2	1	155
112299	2017-2020	0	2.29	56	2	3	3	1	1.98	25.8	0	1	0	242	81	16	10	1.83			17912.7	1	155
114339	2017-2020	0	2.3	33	1	4	2	3	1.18	20	2	1	0	182	28	35	25	1.64			9632.52	1	167
113546	2017-2020	0	2.32	73	1	2	1	1	3.65	17.1	2	0	0	184	70	25	19	1.64			16051.4	1	151
122894	2017-2020	0	2.34	39	1	4	2	1	4.77	18.9	2	0	0	176	46	16	11	0.11			17813.2	1	161
121692	2017-2020	0	2.35	58	1	3	2	2	3.85	19.6	2	1	0	148	53	14	9	1.6			22637.2	2	165
109687	2017-2020	0	2.39	37	2	3	3	1	3.21	21.3	0	0	0	212	68	15	11	0.37			5731.92	2	165
122874	2017-2020	0	2.39	35	2	3	3	1	2.39	21.6	0	0	0	153	36	13	8	0.64			52434.1	2	159
113091	2017-2020	0	2.41	47	2	1	1	2	0	24.9	0	0	0	203	57	20	12	2.04			9311.17	1	152
115074	2017-2020	0	2.41	54	1	3	3	2	3.98	21.6	0	0	0	162	45	29	30	0.38			69037.2	2	167
123023	2017-2020	0	2.42	28	1	4	2	3	1.05	19.1	2	0	0	159	59	20	16	0.11			26071.1	1	162
110391	2017-2020	0	2.43	33	2	1	1	1	0.85	26.2	0	0	0	168	45	12	10	0.3			12092.7	2	165
117950	2017-2020	0	2.45	59	2	5	3	1	4.62	20.6	0	0	0	187	52	21	15	0.68			7902.85	2	165
119207	2017-2020	0	2.46	45	2	5	3	3	3.15	24.4	0	0	0	164	66	15	13	4.27			7148.78	2	170
121435	2017-2020	0	2.46	28	1	4	1	3		23.2	2	0	0	186	53	44	29	0.55			13096.4	2	171
114756	2017-2020	0	2.47	38	1	4	3	3	0.17	27	0	1	0	180	37	11	5	0.53			36276.3	1	172
118748	2017-2020	0	2.47	31	1	4	2	1	0.61	15.5	1	0	0	170	46	18	10	4.5			13325.3	2	170
122074	2017-2020	1	2.47	63	1	2	1	2	5	27.7	1	0	1	201	83	15	11	0.23	0	1	7381.11	1	162
115479	2017-2020	0	2.5	55	2	5	2	1	4.86	20.4	0	0	0	213	50	21	18	0.52			12593.4	2	165
122112	2017-2020	1	2.55	25	1	5	3	3	5	26.8	1	0	0	145	28	24	16	1.05			12735.6	2	152
123197	2017-2020	1	2.56	68	1	3	2	1	4.06	25.5	1	1	0	236	157	20	16	2.22			44035.3	2	151
123484	2017-2020	0	2.57	60	2	3	3	2	1.76	22.8	1	1	0	173	65	15	9	0.9			43443.2	2	160
114467	2017-2020	1	2.58	52	1	1	1	1	0.02	25.1	1	1	0	198	57	24	20	2.1			21606.6	1	149
113129	2017-2020	0	2.59	79	1	3	1	1	1.58	24.4	1	0	0	168	67	19	14	1.78			7155.68	2	166
115332	2017-2020	0	2.6	51	2	3	3	1	5	19.1	0	0	0	242	44	19	12	0.67			144916	1	170
122951	2017-2020	0	2.68	25	1	3	3	3	5	19.6	1	0	0	107	52	15	13	1.07			150299	2	149
116044	2017-2020	1	2.73	75	2	3	3	1	4.01	20.8	0	0	0	168	139	23	23	2.31			26560.4	1	158
122062	2017-2020	1	2.75	31	1	4	3	3	2.66	25.6	0	1	0	196	34	19	15	0.68			14136.9	1	168
122012	2017-2020	0	2.76	29	1	3	3	1	5	27.8	0	0	0	108	89	52	51	10.56			65460	1	158
114478	2017-2020	0	2.78	30	2	1	3	1	2.11	17	0	0	0	126	68	18	14	0.11			12915.8	2	152
117929	2017-2020	0	2.78	58	1	2	1	1	0.41	25.5	1	0	0	182	41	29	25	5.86			12431.8	2	164
120116	2017-2020	1	2.8	50	1	4	2	2		27.7	1	1	0	155	54	26	24	0.23			8414.12	2	151
122036	2017-2020	0	2.8	80	2	5	1	1	3.48	19.4	0	0	1	166	64	18	15	0.29	0		12289.5	2	153
117860	2017-2020	0	2.81	30	1	4	3	3	5		0	0	0	136	22	18	10	0.41			16868.6	1	170
111402	2017-2020	0	2.82	54	2	5	2	1	1.26	21.8	0	0	0	190	61	23	16	0.7			8133.74	1	168
114641	2017-2020	0	2.83	26	2	5	3	1	3.88	17.7	0	0	0	162	33	18	14	1.24			20329.4	1	159
112265	2017-2020	1	2.85	61	1	1	1	1	5	23.5	0	0	0	159	37	38	20	1.9			6784.64	2	161
112289	2017-2020	0	2.86	29	1	3	3	1	1.79	26.5	2	0	0	192	193	19	12	0.6			49817.5	1	155
123762	2017-2020	0	2.86	80	2	4	2	3	0.1	28.1	0	0	0	242	120	29	16	0.8			7025.03	2	167
121893	2017-2020	0	2.88	34	1	3	3	1	5	27.4	0	1	0	176	55	26	18	0.48			70806.4	2	164
111143	2017-2020	0	2.89	80	1	3	1	1	0.62	26	1	0	0	187	70	19	12	1.93			7461.93	1	165
124390	2017-2020	0	2.89	46	1	5	3	1	2.55	24	2	0	0	206	113	27	25	0.81			6919.57	2	164
111835	2017-2020	0	2.9	72	1	3	3	1	3.98	20.9	0	0	0	157	38	19	12	0.17			36681.4	2	159
114376	2017-2020	1	2.9	33	1	3	3	3	3.84	22.3	1	0	0	156	38	15	13	2.62			39177.1	1	171
116238	2017-2020	0	2.9	47	2	4	3	2	5	26.1	2	1	0	139	39	18	15	0.9			14631.8	1	168
118343	2017-2020	1	2.91	37	1	1	3	1	2.99	34.8	0	1	0	153	47	13	12	3.16			18815.4	2	155
123084	2017-2020	0	2.92	50	1	4	2	2	0.12	27.8	2	1	0	112	66	30	24	40.57			6584.42	2	150
124254	2017-2020	0	2.92	28	2	3	3	3	5	16.5	0	0	0	172	34	20	10	0.37			8163.27	1	165
117147	2017-2020	0	2.93	49	2	5	1	1	2.29	21.7	0	0	0	287	139	27	26	1.01			4724.49	2	150
114117	2017-2020	0	2.94	54	2	3	3	1	5	24.6	0	0	0	254	144	22	17	1.09			67740.8	2	165
116360	2017-2020	1	2.94	48	1	3	3	1	5	26.4	0	0	0	248	120	18	18	2.19			108007	2	149
117575	2017-2020	0	2.95	61	2	3	2	1	3.04	31.8	2	1	0	170	74	15	10	5.2			121111	1	157
118229	2017-2020	0	2.96	69	1	3	3	1	5	28.3	0	0	0	229	87	16	12	5.77			43133.9	2	168
122522	2017-2020	0	2.97	42	2	2	3	3	1.44	24.9	2	1	0	167	61	14	10	1.15			28771.6	2	149
109675	2017-2020	0	3	51	2	5	3	1	5	25.7	0	1	0	230	101	22	17	0.39			15033.8	1	169
110917	2017-2020	0	3	47	1	4	3	2	2.56	23.9	2	0	0	252	55	37	41	0.33			13094.4	1	151
122113	2017-2020	0	3.02	42	1	5	3	1	4.17	21.5	0	0	0	167	43	15	13	2.11			13204.4	1	154
112683	2017-2020	0	3.03	33	1	3	2	1	2.04	22.4	2	0	0	147	52	24	17	0.33			22722.5	2	166
110211	2017-2020	0	3.04	43	2	3	3	1	1.81	21.2	0	0	0	189	63	18	19	0.43			30637.3	1	164
114688	2017-2020	0	3.05	28	2	4	3	1	1.13	22.7	1	0	0	134	33	16	12	0.29			27798	2	172
124524	2017-2020	0	3.05	31	2	4	1	3	2.43	15.7	2	0	0	113	53	16	7	0.27			28354.2	1	172
116014	2017-2020	0	3.06	34	1	4	2	1	5	23.3	0	0	0	146	65	19	16	5.96			23800.4	2	149
114311	2017-2020	0	3.08	58	1	4	2	2	5	19.7	1	1	1	231	221	18	16	0.32	0		10804.6	2	171
123454	2017-2020	1	3.09	53	1	4	1	1	1.85	30	1	1	1	227	158	32	53	1.8	0		10366.8	2	169
111528	2017-2020	0	3.11	36	1	3	1	1	1.76	21.9	2	0	0	135	104	18	19	0.71			67397.4	2	164
119465	2017-2020	0	3.11	67	2	4	3	1	5	20.9	1	0	0	257	50	20	10	0.57			7114.73	2	171
122567	2017-2020	0	3.11	71	1	3	2	2	1.66	18.4	1	1	0	167	72	20	18	0.66			4756.08	2	170
123825	2017-2020	0	3.12	23	1	2	1	1	0.52	21.6	0	0	0	158	61	17	15	0.73			9586.7	1	149
109747	2017-2020	1	3.13	74	2	3	2	2	2.07	30.7	1	0	0	198	92	29	18	3.36			77818.8	1	165
117856	2017-2020	0	3.13	50	2	2	3	1	0.76	15.8	0	0	0	179	41	17	8	6.52			20416.8	1	156
120688	2017-2020	0	3.14	54	1	4	2	3	1.17	22.3	1	1	1	144	80	14	15	6.02	1		16338.2	1	151
124330	2017-2020	1	3.14	57	2	4	3	1	1.85	34.7	1	0	1	313	91	15	11	4.69	0		12972.8	2	169
117015	2017-2020	0	3.16	57	1	5	2	2	1.85	23.8	2	1	1	162	54	96	91	1.42	0		8477.35	1	162
119791	2017-2020	0	3.17	66	1	4	2	1		20.4	0	1	0	158	41	15	8	0.72			4360	2	170
120796	2017-2020	1	3.17	79	2	1	1	1	1.78		0	0	0	158	103	22	14	1.21			10370.8	2	164
121074	2017-2020	0	3.17	35	1	2	2	3	0	26.8	0	0	0	130	79	19	21	0.61			68437.5	3	156
122451	2017-2020	0	3.17	22	2	5	3	3	0.48	19.2	0	0	0	212	107	22	14	2.63			13252.8	1	151
118418	2017-2020	1	3.19	56	1	3	2	2	0.62	22.6	2	0	0	191	184	19	12	2.09			46010.4	1	163
109588	2017-2020	0	3.2	71	1	3	2	1	3.65	21.3	0	0	0	147	44	37	25	0.56			10349.9	2	159
113994	2017-2020	0	3.2	43	1	2	1	3	2.8	30	0	0	0	215	59	23	30	0.73			26858	3	156
114762	2017-2020	0	3.2	21	1	5	2	1	0.21	22	0	0	0	129	74	16	14	0.39			14339.3	2	166
112073	2017-2020	0	3.21	28	1	1	2	1	0.53	21.6	2	0	0	182	84	20	13	0.25			21343.2	1	168
117306	2017-2020	0	3.21	42	2	3	3	1	5	21.3	0	0	0	196	43	14	10	0.66			39713.9	2	151
123546	2017-2020	1	3.21	32	2	4	1	3	1.18	23.1	2	0	0	170	32	41	25	6.27			5689.82	1	167
117888	2017-2020	0	3.22	24	1	5	3	3	4.57	25.2	0	0	0	206	36	35	16	6.91			10929.8	2	171
112792	2017-2020	0	3.23	45	1	3	1	1	1.11	21.8	2	0	1	129	34	22	13	3.34	0		21952	1	164
112953	2017-2020	1	3.23	64	1	3	3	2	0.92	20.4	2	0	0	194	125	12	10	4.39			12899.2	2	156
114260	2017-2020	0	3.23	41	1	4	3	1	0.72	20.3	2	1	0	134	53	14	9	0.62			8947.73	1	168
119007	2017-2020	1	3.23	47	1	4	3	2	3.66	23.4	0	0	0	189	50	16	18	2.32			4635.34	2	159
111177	2017-2020	0	3.24	62	2	2	3	3	1.43	26.6	0	1	0	241	43			1.18			6332.11	2	155
110173	2017-2020	0	3.26	27	1	1	1	3	2.39	23.7	2	0	0	180	99	20	22	2.26			12985.2	1	170
113884	2017-2020	0	3.27	47	1	3	3	1	5	27.1	0	0	0	201	102	24	21	0.48			101741	1	155
110368	2017-2020	0	3.28	80	2	4	1	1	0.65	30.3	1	1	0	157	62	13	8	8.69			21670.7	2	157
112341	2017-2020	0	3.28	29	2	5	3	1		21.6	1	0	0	176	36	16	12	1			53072	2	154
111242	2017-2020	1	3.29	20	1	4	1	3		20.4	0	0	0	148	73	17	8	0.6			16686.8	2	172
122993	2017-2020	0	3.3	54	1	4	3	2	4.11	30.8	0	1	0	184	69	18	13	1.6			22367.9	1	166
121061	2017-2020	0	3.31	62	1	4	1	2	0.95	18.9	2	1	0	299	35	23	18	77.79			8763.9	2	157
118265	2017-2020	0	3.32	36	1	2	3	1	2.69	26.5	1	0	0	208	31	15	8	0.59			23195.1	2	169
118933	2017-2020	0	3.32	80	1	3	2	1	5	26.1	1	1	0	121	65	25	16	1.86			11687.3	2	151
119653	2017-2020	0	3.33	29	1	1	2	1	3.63	22.5	1	0	0	214	152	21	17	0.22			34712.6	1	156
123336	2017-2020	0	3.33	52	2	5	2	1	1.52	21.5	0	0	0	212	35	21	22	0.37			7732.94	2	155
114303	2017-2020	0	3.34	42	1	4	1	3	2.15	21.9	2	0	0	253	142	15	13	0.38			15302	1	160
115096	2017-2020	1	3.35	80	1	3	1	1	2.07	32.9	1	1	0	126	21	24	16	1.36			9109.77	1	157
115996	2017-2020	0	3.35	74	1	4	3	1	4.14	37.9	0	1	1	123	63	24	37	11.99	1		20319.5	2	160
116293	2017-2020	0	3.35	43	2	5	3	1		17.6	0	0	0	203	42	16	6	0.41			9347.6	2	171
122923	2017-2020	0	3.35	61	1	4	3	2	2.65	31.1	1	0	0	177	40	19	14	2.69			11913.5	1	163
113641	2017-2020	0	3.36	24	2	3	2	3	1.83	20.3	0	0	0	129	64	17	9	0.34			66707.8	2	158
118374	2017-2020	0	3.36	28	1	4	3	3	3.4	28.7	0	0	0	158	68	25	28	2.67			40267.2	2	149
123053	2017-2020	1	3.37	46	2	5	3	3	1.43	21.4	2	0	0	251	86	45	28	3.51			3070.41	2	165
114576	2017-2020	0	3.38	35	2	3	3	1	3.69	27.4	1	0	0	163	50	14	12	0.11			47516.9	2	159
113294	2017-2020	0	3.39	46	1	5	3	1	5	23.9	0	0	0	260	46	24	24	0.31			10625.2	1	154
115438	2017-2020	0	3.39	40	1	3	3	1	5	26.7	0	1	0	161	44	15	15	0.56			38046.8	1	150
122663	2017-2020	0	3.4	24	2	2	3	1	2.43	23.4	0	0	0	141	43	16	8	3.76			30565.5	2	165
122959	2017-2020	0	3.41	62	1	5	3	1	5	26	0	0	0	143	49	27	41	0.11			7527.7	2	154
111199	2017-2020	0	3.42	47	2	3	2	2	0.96	22.8	0	0	0	180	79	21	16	0.77			27808.1	2	165
119350	2017-2020	0	3.42	56	2	1	2	2	2.31	19	2	0	0	155	73	37	26	109.81			14532.9	2	164
119435	2017-2020	0	3.43	66	2	3	3	1	4.06	19.8	1	0	0	272	204	26	16	0.54			45532.5	2	151
121887	2017-2020	0	3.44	66	1	4	3	2	3.07	19.9	2	1	0	99	53	33	25	3.08			2642.26	2	167
112826	2017-2020	0	3.45	22	1	4	2	1		23.9	2	0	0	140	48	17	14	0.21			10910.8	2	152
113578	2017-2020	0	3.45	26	1	4	3	3	2.74	24.5	0	0	0	148	39	15	13	1.26			16110.4	2	170
122266	2017-2020	0	3.46	43	1	3	3	1	2.01	24	0	0	0	197	65	21	21	1.53			78371.5	1	158
109828	2017-2020	0	3.47	34	1	5	3	1	5	22.4	1	0	0	169	113	18	14	0.37			15902.2	1	170
119480	2017-2020	0	3.48	34	2	5	1	1	1.02	24	0	0	0	169	80	15	13	0.87			12465.6	1	162
122814	2017-2020	0	3.48	60	2	4	3	1	5	30.2	0	0	0	185	48	15	11	0.54			9827.86	1	151
110059	2017-2020	0	3.49	38	1	3	3	1	5	25.5	0	0	0	188	46	27	25	0.53			80818.7	2	169
112988	2017-2020	1	3.49	51	1	3	2	1	2.24	24.7	2	0	0	205	183	13	15	0.92			17683.3	2	163
113325	2017-2020	1	3.49	28	1	3	3	3	2.18	18.7	1	0	0	159	56	16	12	0.28			246812	2	172
114782	2017-2020	0	3.5	24	1	3	3	1	4	22.8	0	0	0	191	44	20	15	0.83			64554.2	1	149
119915	2017-2020	0	3.5	25	1	4	3	3	1.28	19	0	0	0	101	15	16	10	0.36			11431.8	3	156
109774	2017-2020	0	3.51	80	2	3	3	1	1.71	32.6	0	0	0	242	87	17	7	6.31			44313.8	3	156
110307	2017-2020	0	3.51	27	1	3	2	3	1.32	23.6	2	0	0	128	62		22	1.44			27895.7	1	167
118972	2017-2020	0	3.51	52	2	3	3	1	5	29.2	0	1	0	164	71	57	63	0.42			26694	1	153
124505	2017-2020	0	3.51	47	2	5	1	1			0	1	0	186	60	21	15	0.32			9060.06	3	156
122656	2017-2020	0	3.52	20	1	4	2	1	1.07	21.3	2	0	0	119	46	27	23	3.15			16879.8	2	166
114652	2017-2020	0	3.54	23	1	3	2	3	1.22	22.5	0	0	0	149	78	64	27	2.98			172064	1	164
118488	2017-2020	0	3.54	35	2	5	2	1	4.09	26.1	1	0	0	169	34	16	11	0.56			8983.41	1	167
109441	2017-2020	0	3.55	20	2	3	3	3	0.41	18	0	0	0	141	44	22	20	0.36			93015	2	157
114276	2017-2020	1	3.55	42	1	3	3	1	5	30.9	1	0	0	325	215	29	28	4.25			99867.8	3	156
112355	2017-2020	0	3.56	21	1	3	3	3	4.19	20.8	2	0	0	189	57	21	28	1.92			177670	1	166
115323	2017-2020	0	3.56	43	2	2	3	2	5	19.9	0	0	0	186	40	18	13	0.31			35146.6	3	156
119970	2017-2020	0	3.56	36	2	2	3	1	5	21.3	1	0	0	175	29	12	7	2.42			39980.6	2	153
111660	2017-2020	0	3.57	58	2	1	3	1		23.6	0	0	0	243	109	18	16	0.84			15383	1	170
117510	2017-2020	0	3.57	51	2	5	2	2	1.47	19.3	1	0	0	202	44	15	10	0.34			7649.86	2	169
122097	2017-2020	0	3.57	38	2	3	3	2	3.92	25	1	0	0	165	52	19	10	1.99			73446.6	1	153
115577	2017-2020	1	3.63	49	2	5	2	2	2.04	21.8	0	0	1	139	76	9	9	0.5	0		11142.8	2	165
118913	2017-2020	0	3.63	47	2	3	3	2	1.23	20.2	0	0	0	259	47	16	10	0.38			56999.5	1	166
120989	2017-2020	0	3.63	46	1	1	1	1	0.99	22.3	1	1	0	218	114	14	13	0.7			15471.7	1	151
118271	2017-2020	1	3.64	61	2	4	3	2	1.29	30.5	0	1	1	87	40	10	4	57.66	0		2376.12	2	150
117230	2017-2020	0	3.65	65	2	5	3	2		31.9	2	1	1	216	70	19	11	6.46	0		4084.91	2	166
121610	2017-2020	0	3.65	31	2	2	3	1	5	22	0	0	0	200	63	17	12	0.96			32145.2	1	169
118958	2017-2020	0	3.66	40	1	4	2	1	1.96	22.2	0	0	0	214	69	12	10	2.5			12823.2	2	169
111943	2017-2020	0	3.67	80	1	3	3	1	1.48	29.1	0	0	1	106	49	18	16	8.17	0		14997.1	2	159
118358	2017-2020	0	3.67	51	1	3	3	1	5	25.2	0	0	0	169	118	28	36	38.87			176315	1	159
111728	2017-2020	1	3.7	80	1	3	3	2	0.77	30.2	1	1	0	152	81	15	10	12.2			11616.8	1	150
119755	2017-2020	1	3.7	75	2	5	3	2		21	0	0	0	235	75	24	16	0.88			14756.1	1	164
111618	2017-2020	0	3.71	48	1	4	2	2		21	2	0	0	218	53	12	11	5.89			7831.98	2	151
116767	2017-2020	0	3.72	26	1	3	3	1	2.27	23.8	1	0	0	120	28	15	13	1.18			16789	1	168
117915	2017-2020	0	3.72	48	2	5	2	1	2.19	24.4	1	0	0	208	34	19	12	0.42			16375.6	1	156
122408	2017-2020	0	3.73	42	2	3	1	1	2.56	20.7	2	0	0	172	57	17	13	0.42			87181.4	2	169
122412	2017-2020	0	3.73	49	1	3	2	1	1.99	18.3	2	0	0	165	41	19	13	0.71			25818.1	2	155
116228	2017-2020	0	3.74	30	2	4	3	3	2.07	22.7	0	0	0	163	84	23	11	2.86			12502	2	172
118816	2017-2020	0	3.74	26	1	4	2	3	1.76	25.2	0	0	0	261	257	26	21	0.88			23273.3	1	162
123841	2017-2020	0	3.74	69	1	5	3	1	4.07	27.8	2	1	1	170	61	11	11	0.49	0	1	27448.8	2	157
116455	2017-2020	0	3.75	56	2	5	3	1	5	21	0	0	0	188	122	30	13	0.47			9055.88	3	156
124014	2017-2020	1	3.77	53	2	5	3	1	1.79	22.6	2	1	1	196	65	20	15	0.27	0		23134	1	155
117529	2017-2020	0	3.78	36	1	5	3	3	0.5	23.5	0	0	0	208	126	13	11	0.34			16477	1	164
122692	2017-2020	0	3.78	44	2	5	3	1	5	20.2	0	0	0	173	52	15	11	0.71			11104.5	1	171
113098	2017-2020	0	3.8	42	1	3	3	1	5	23.9	1	0	0	239	87	16	18	1.2			83378.1	2	149
117777	2017-2020	0	3.8	41	2	2	1	2	1.18	19.6	0	0	0	248	58	17	14	0.18			22268.9	3	156
124460	2017-2020	0	3.8	25	2	1	2	1	0.53	22.8	0	0	0	147	61	17	14	0.8			20298.3	1	168
114212	2017-2020	1	3.81	66	2	5	3	2	4.78	23.7	0	0	0	248	60	15	11	1.36			8104.01	2	165
112866	2017-2020	1	3.82	62	2	4	2	3	1.35	43.2	1	1	1	148	35	26	24	0.95	0		14441.2	2	153
118895	2017-2020	0	3.83	32	2	5	3	1		18.4	0	0	0	132	53	16	13	0.45			16678.1	1	159
119067	2017-2020	0	3.83	47	2	3	3	1	4.17	23.6	0	0	0	167	39	39	25	0.36			121880	2	169
123403	2017-2020	1	3.84	47	2	4	3	2	5	30	2	1	0	212	104	18	13	11.26			26402.3	1	160
109567	2017-2020	0	3.85	49	1	3	3	1	5	29.5	1	0	0	182	58	14	13	1.02			25353.7	2	156
114135	2017-2020	0	3.85	21	2	4	1	3		23.5	0	0	0	151	46	14	8	0.49			10956.2	1	156
116002	2017-2020	0	3.85	20	1	3	3	3		20	2	0	0	156	38	18	12	0.36			76064.3	2	158
121060	2017-2020	0	3.85	31	1	4	3	3	0.41	23.8	0	1	0	134	27	18	12	0.34			16153.6	1	163
110153	2017-2020	0	3.86	70	1	5	3	1	3.65	23.4	0	0	0	184	64	20	13	2.01			8381.39	2	154
110739	2017-2020	0	3.86	40	2	3	3	2	0.73	26.3	2	0	0	150	56	17	13	0.88			11761.9	2	167
116528	2017-2020	0	3.86	42	2	2	3	1	5	21	0	0	0	204	56	24	22	0.55			31640.1	1	153
124657	2017-2020	1	3.86	57	2	3	3	2	1.71	24.3	1	1	0	219	49	20	11	3.33			17033.7	2	169
109560	2017-2020	0	3.87	34	1	1	3	1		27	0	0	0	179	63	26	22	0.23			41558.6	1	151
119669	2017-2020	1	3.87	64	2	5	3	1	1.79	26	0	0	0	260	65	20	13	0.51			6711.69	2	155
120329	2017-2020	0	3.87	50	1	4	3	1	5	21.7	2	0	0	191	45	10	10	1.75			6480.72	2	170
124283	2017-2020	0	3.87	51	1	4	2	1		22.4	1	0	0	162	57	14	10	0.7			11478.3	1	156
123362	2017-2020	0	3.9	57	1	3	2	2	1.25	22.8	2	1	0	202	90	15	15	7.1			17086.3	2	166
116844	2017-2020	0	3.91	27	2	5	3	3	0.56	21.6	0	0	0	158	36	14	10	0.47			4244.23	1	171
119683	2017-2020	0	3.91	62	2	5	2	2		25.8	2	0	0	231	92	15	9	3.14			5354.07	2	163
110870	2017-2020	0	3.92	78	1	1	1	1	3.29	27.4	0	1	1	100	50	21	17	1.13	1		9404.67	1	170
112206	2017-2020	0	3.92	22	1	4	3	3	2.03	20.9	0	0	1	153	37	23	19	0.42	1		22745.4	2	165
119898	2017-2020	0	3.92	28	2	4	3	3	0.21	18	1	0	0	163	30	23	14	0.23			5888.85	2	151
124554	2017-2020	1	3.92	22	1	3	3	1	1.35	20.5	1	0	0	135	60	17	16	0.27			20366	2	164
113064	2017-2020	1	3.93	68	1	4	3	1	1.37	25	0	1	1	179	55	31	27	2.46	1		18706.6	2	162
115048	2017-2020	1	3.93	79	1	4	2	2		27.1	2	0	0	162	97	20	16	0.99			6504.16	1	158
113263	2017-2020	0	3.94	22	1	3	2	3	1.49	24.5	2	0	0	213	102	17	13	0.8			34154.2	2	163
113153	2017-2020	1	3.95	25	1	3	3	3	5	20.9	0	0	0	126	34	19	23	0.11			130149	1	159
115126	2017-2020	0	3.97	59	1	3	3	2	2.65	22.7	2	1	0	153	158	13	14	5.87			21206.4	1	162
117897	2017-2020	0	3.97	22	2	2	3	3	2.96	21.1	0	0	0	161	53	38	29	0.69			7498.61	2	156
120101	2017-2020	0	3.99	21	1	4	2	3	3.08	22.4	0	0	0	129	65	20	19	0.17			10272.5	1	150
111067	2017-2020	0	4	80	2	3	3	2	3.33	28.3	1	0	0	309	132	20	11	3.24			22536.6	1	155
112109	2017-2020	1	4.01	38	1	4	2	2	2.81	19.6	2	0	0	177	57	21	15	1.71			11762.7	1	171
119293	2017-2020	0	4.02	68	1	4	2	1	0.8	24.4	2	1	0	146	62	13	6	1.93			9097.5	2	160
117817	2017-2020	0	4.03	54	2	2	3	3	3.73	39.3	0	0	0	228	87	17	11	5			12367.4	1	152
109444	2017-2020	0	4.04	21	1	4	2	3	1.07	21.7	0	0	0	143	36	14	10	0.98			16879.8	2	166
113125	2017-2020	0	4.04	44	2	5	3	1	4.58	30.9	1	0	0	236	65	13	7	3.44			9438.53	1	156
123554	2017-2020	0	4.04	42	2	5	3	1	1.38	21.5	0	0	0	211	61	18	13	0.3			18673.9	1	160
124647	2017-2020	0	4.04	48	1	4	2	1	2.89	26.3	2	0	0	180	98	16	12	3.46			17181.8	2	172
117242	2017-2020	0	4.06	58	1	4	2	1		28.3	2	0	0	173	47	14	10	4.9			9839.23	2	163
115595	2017-2020	1	4.07	80	1	3	2	1		29.3	1	0	0	151	70	23	14	4.32			9284.97	2	151
121579	2017-2020	0	4.07	48	2	3	3	1	5	26.3	0	0	0	166	64	12	7	6.28			126074	2	149
121506	2017-2020	1	4.08	53	1	1	1	1	2.19	30	0	1	0	200	58	20	16	7.45			12025.8	2	171
121215	2017-2020	1	4.11	32	2	1	1	1	1.14	24	0	0	0	168	52	18	14	6.64			15638.9	1	154
121534	2017-2020	0	4.11	38	2	4	3	2	0.62	26.5	0	0	0	134	10	21	20	0.43			26266.1	1	172
121741	2017-2020	1	4.11	77	1	3	1	1	2.78	27.2	1	0	0	237	151	18	19	2.98			25952.6	2	151
124127	2017-2020	0	4.11	40	2	5	3	3	3.55	21.5	0	0	0	208	103	17	13	0.11			7952.46	2	159
111068	2017-2020	0	4.12	29	1	3	3	1	3.75	23.2	0	0	0	175	72	20	15	0.35			78690.5	1	151
118530	2017-2020	1	4.12	25	1	5	3	1	1.32	25.3	0	0	0	193	34	16	19	0.57			20549	1	169
115290	2017-2020	0	4.13	60	1	3	3	2	5	23.8	1	1	0	229	130	21	16	0.11			104765	1	159
112135	2017-2020	1	4.16	65	2	5	3	1		22.1	0	0	0	179	172	19	18	0.76			8591.84	2	169
121950	2017-2020	0	4.16	41	2	2	3	1	5	30	0	0	0	157	47	17	15	10.05			25163.8	3	156
122459	2017-2020	0	4.16	25	1	3	1	1	2.08	19	2	0	0	156	53	20	12	0.84			46755.2	2	167
111536	2017-2020	0	4.17	26	1	5	3	3	5	23.2	0	0	0	146	57	16	9	0.77			34874.5	2	162
115006	2017-2020	0	4.18	29	2	3	3	3	3.98	21	0	0	0	84	60	17	15	1.02			49968.5	2	159
115065	2017-2020	0	4.18	46	2	5	1	1	0.88	20.7	0	0	0	199	98	19	20	1.35			8253.4	1	170
111045	2017-2020	0	4.19	38	1	1	3	3	3.6	28.6	0	0	0	197	57	19	13	4.91			22842.9	1	168
119640	2017-2020	0	4.2	80	1	3	1	2		24.8	1	1	0	130	101	17	9	2.27			27990.6	1	157
123167	2017-2020	0	4.2	25	1	4	3	3	3.23	25.1	0	0	0	146	48	20	19	0.73			29514	1	166
117752	2017-2020	0	4.21	33	2	3	3	1	4.85	23.9	0	0	0	213	24	16	16	0.54			74888.6	1	151
113967	2017-2020	0	4.23	36	1	3	3	3	0.84	20.7	0	1	0	206	72	13	14	0.31			13907.3	2	151
114523	2017-2020	0	4.24	38	2	1	1	1	1.49	21.9	0	0	0	166	45	16	10	3.42			12743.5	1	151
118000	2017-2020	0	4.24	43	2	5	2	2	0.12	19.5	2	0	0	177	83	14	7	1.42			43524.7	1	157
113813	2017-2020	0	4.25	20	1	4	3	3	4.9	29.4	0	0	0	144	55	23	17	2.24			28041.2	1	153
114775	2017-2020	0	4.25	44	2	1	3	1	5	23	0	0	0	167	68	15	10	3.87			23942.5	1	155
123881	2017-2020	1	4.27	38	2	3	1	1	0.35	28.1	0	1	0	185	86	16	19	2.72			40019	1	166
114966	2017-2020	0	4.29	22	1	4	3	3	3.4	26.1	0	0	0	153	56	15	10	0.44			40144.1	2	162
120214	2017-2020	0	4.29	67	2	3	3	2	5	19.2	0	0	0	259	142	24	26	0.51			126290	2	172
123423	2017-2020	0	4.29	36	2	5	1	1	1.17	25	0	0	0	155	68	12	9	6.53			4332.32	2	168
118387	2017-2020	0	4.3	80	1	3	3	1	5	24	0	0	1	131	77	11	9	0.11	0		17234.5	2	159
111656	2017-2020	0	4.31	78	2	4	2	2	1.02	20.8	0	1	1	177	91	23	17	0.62	0	1	17077	1	163
114099	2017-2020	0	4.31	33	2	3	3	2	0.6	22.4	0	0	0	180	58	23	20	0.68			23125.5	2	164
116398	2017-2020	0	4.31	28	2	2	2	1	1.19	22.6	1	0	0	198	134	16	11	0.59			23491	2	164
121519	2017-2020	1	4.31	69	2	3	3	2	2.56	24.7	0	0	0	178	93	11	8	1.24			24716.8	2	156
122384	2017-2020	1	4.31	43	1	4	3	1	4.64	30.3	0	0	0	209	107	31	41	0.77			11558.9	2	171
121775	2017-2020	1	4.32	59	1	4	3	1	5	27.2	0	0	0	263	41	22	24	3.38			14964.4	1	151
122379	2017-2020	1	4.32	46	2	1	2	2	1.31	26	0	1	0	162	55	15	12	1.84			27196.3	2	154
112670	2017-2020	1	4.33	68	2	5	2	1		20	0	0	0	255	156	20	20	0.11			15585.8	1	154
113824	2017-2020	0	4.33	36	1	2	3	1	2.39	28.6	1	1	0	127	54	27	23	1.64			24685.1	2	166
115406	2017-2020	0	4.33	21	2	4	2	3	2.37	25.9	0	0	0	158	41	18	10	6.88			19262.6	1	158
124799	2017-2020	0	4.33	80	2	3	2	2	1.67	23.9	2	1	0	183	102	13	7	1.8			24124.3	1	165
114660	2017-2020	0	4.34	26	2	1	2	3	0.58	24.6	0	0	0	174	24	18	11	1.18			21696.7	1	170
115603	2017-2020	0	4.35	60	2	4	3	3		29.8	0	1	0	182	52	11	11	1.19			10234.2	1	168
117775	2017-2020	0	4.35	49	1	5	3	2	5	24.8	1	0	0	213	128	13	13	0.67			7040.57	2	161
119497	2017-2020	0	4.35	24	1	1	3	3		24.4	0	0	0	142	84	18	12	2.94			43282.9	1	154
124175	2017-2020	1	4.35	66	1	3	3	2	5	24.1	0	0	0	231	78	18	24	0.33			51894.6	2	168
110520	2017-2020	0	4.37	25	1	1	1	3	5	23.8	1	0	0	167	41	20	13	0.5			44622.9	1	154
118746	2017-2020	1	4.37	21	2	3	3	1	0.94	29.5	0	0	0	198	95	14	15	1.56			20728.5	2	150
123680	2017-2020	0	4.37	30	2	3	3	3	5	19.6	0	0	0	300	47	16	13	0.39			81748.9	2	169
111136	2017-2020	1	4.38	80	1	3	3	1		22.3	0	0	0	167	38	17	12	1.21			11615.2	2	164
120142	2017-2020	0	4.38	45	1	4	2	1	1.61	22.8	0	0	0	178	79	18	20	0.63			7527.3	1	150
122774	2017-2020	1	4.38	66	2	3	3	1		21.7	2	0	0	167	52	14	10	0.85			43786.6	1	163
123692	2017-2020	0	4.38	33	2	5	1	1	1.41	25	0	0	0	202	105	24	18	0.48			4332.32	2	168
124108	2017-2020	1	4.4	56	1	1	1	1	2.1	28.6	1	0	1	211	165	18	21	5.34	0		6411.96	2	151
111632	2017-2020	1	4.41	50	1	5	3	1		31.9	0	0	1	159	39	20	17	3.15	0		18695	2	153
123975	2017-2020	1	4.41	57	1	3	3	1	5	30.7	0	1	0	167	40	29	44	1.38			42414.5	2	164
118406	2017-2020	0	4.42	42	1	3	3	1	5	27.7	0	0	0	239	63	16	11	1.71			34022.8	2	151
124111	2017-2020	0	4.42	26	1	4	2	3		18.4	0	0	0	114	63	17	10	0.35			14451.4	1	152
117581	2017-2020	0	4.44	22	2	5	3	3	3.4	20	0	0	0	179	41	21	10	1.15			18675.8	2	155
111255	2017-2020	0	4.45	78	1	3	2	1	1.43	20.2	0	0	0	202	60	13	7	32.34			43120.3	2	166
111520	2017-2020	0	4.45	58	2	1	1	1			1	0	0	203	82	23	20	0.99			12040.3	2	154
124822	2017-2020	0	4.45	74	1	2	2	1		21.3	0	0	0	171	75	20	17	0.82			15195.8	1	149
110713	2017-2020	0	4.46	26	2	5	3	1	4.78	22.3	0	0	0	237	91	21	16	1.73			24774.8	1	169
115587	2017-2020	0	4.46	61	2	3	3	1	1.29	20.8	0	1	0	153	134	19	19	0.43			84429.1	1	157
116152	2017-2020	0	4.46	31	1	5	3	1	2.72	22.3	0	0	0	209	60	14	18	0.11			17212.3	2	152
116327	2017-2020	0	4.46	51	1	4	2	2	3.28	26.5	0	1	0	192	32	19	16	0.93			6698.77	1	171
118197	2017-2020	0	4.46	62	2	3	1	3	0.65	21.4	0	0	0	127	38	16	11	0.49			36473.6	1	157
121418	2017-2020	1	4.46	77	2	3	3	1	5	22	0	0	0	163	41	21	16	0.31			47557.4	2	169
110910	2017-2020	1	4.47	46	1	3	3	1	3.88	25.9	0	1	0	164	76	24	16	0.7			51465.9	2	152
112734	2017-2020	1	4.47	80	1	3	3	1	3.08		0	0	1	151	80	17	17	0.5	0	1	33702.9	1	154
119687	2017-2020	0	4.47	23	1	1	2	3		20.7	1	1	0	175	66	19	21	0.36			24847.2	1	170
121047	2017-2020	0	4.48	75	1	4	2	1	5	22.5	1	1	0	181	33	24	13	8.48			8939.86	1	164
121621	2017-2020	0	4.49	70	2	5	3	1		23.4	0	1	0	209	110	24	25	0.51			8042.78	2	165
112622	2017-2020	0	4.5	43	2	2	3	2	1.8	30.8	0	1	0	150	53	12	16	1.2			21674.4	1	156
121921	2017-2020	1	4.5	30	1	5	3	1	3.18	34.1	0	1	0	177	69	24	32	1.95			28422.5	1	162
123912	2017-2020	1	4.51	72	1	4	3	1	3.52	24	1	0	0	156	46	14	12	0.6			7507.23	1	171
110543	2017-2020	0	4.52	27	2	5	3	3	5	20.6	0	0	0	178	48	20	16	1.47			21865.4	2	164
118256	2017-2020	0	4.53	47	1	5	3	1	5	20.9	0	0	0	194	65	15	13	1.03			7599.23	1	149
111280	2017-2020	0	4.55	22	1	3	3	3	5	22.1	0	0	0	140	69	49	35	1.07			66523.5	2	149
121911	2017-2020	1	4.55	80	2	4	2	2	1.17	42	1	1	1	193	54	15	13	6.22	0	1	12016.4	2	154
111130	2017-2020	1	4.56	34	1	3	3	3		32.5	2	0	0	214	74	19	16	3.91			48891.2	1	168
111351	2017-2020	0	4.57	22	1	5	3	3	5	21.3	0	0	0	152	41	105	35	0.67			29675.5	1	166
122245	2017-2020	1	4.57	54	1	4	1	1		19.2	2	1	0	203	63	42	39	1			21327.3	1	172
109725	2017-2020	0	4.58	62	2	1	1	1		27.8	0	0	1	167	113	18	15	0.54	0	1	7640.05	2	161
109392	2017-2020	1	4.59	79	1	1	1	2		24.8	1	1	0	183	83	17	10	0.31			7392.38	2	159
115173	2017-2020	1	4.59	80	1	1	1	2	2.89	27	1	1	1	139	30	23	18	0.54	0		9634.84	2	161
123649	2017-2020	0	4.59	80	2	4	3	2		35.8	2	1	0	169	36	20	14	4.81			30659.4	1	166
110010	2017-2020	0	4.6	55	2	3	3	1	5	23.8	0	0	0	163	90	19	15	0.3			101338	1	156
115213	2017-2020	1	4.6	74	2	2	2	1	5	25.4	0	1	1	300	138	15	11	1.19	0		16666	1	162
115888	2017-2020	0	4.6	75	2	3	3	2	1.37	32.9	0	1	0	193	83	21	20	0.72			52999.1	2	157
117383	2017-2020	1	4.6	42	1	3	3	1	5	30.4	0	0	0	275	98	15	21	1.17			86662.7	2	149
117625	2017-2020	0	4.6	31	2	3	3	3	1.44	21.8	2	0	0	193	56	17	14	0.36			67754.9	1	163
118262	2017-2020	0	4.6	28	1	1	3	3	1.82	28	1	0	0	215	52	23	17	2.67			43362.9	2	161
111719	2017-2020	0	4.61	23	1	2	3	3	0.41	20	0	0	0	196	38	14	15	0.55			22442.8	2	164
110682	2017-2020	0	4.63	54	1	4	3	2	1.2	25.8	0	1	0	188	60	28	17	1.14			4112.47	1	152
112760	2017-2020	1	4.63	24	1	2	2	1	2.37	25.7	2	0	0	176	63	19	15	0.27			53241.1	2	149
124761	2017-2020	0	4.63	50	2	5	2	1	2.09	23	0	0	0	203	37	19	14	0.8			10344.6	2	169
111705	2017-2020	0	4.65	54	2	1	2	3	2.25	20.2	0	1	0	192	69	11	7	3.98			28286.2	1	160
115097	2017-2020	0	4.65	64	2	4	3	3		24.7	0	1	0	173	39	27	12	1.09			4354.49	1	171
120500	2017-2020	1	4.65	55	2	4	3	1	5	26.9	0	0	0	197	46	34	29	0.46			10400	2	159
117052	2017-2020	0	4.67	80	1	3	1	2	1.19	21.3	2	1	0	174	79	18	9	6.68			7644.06	2	163
119885	2017-2020	1	4.67	58	2	4	3	2	2.77	37.8	0	1	0	293	421	18	9	3.62			9413.82	2	170
110936	2017-2020	1	4.69	80	1	3	2	2	5	27.2	1	1	0	169	61	17	13	1.88			25217.4	2	161
111007	2017-2020	0	4.69	26	1	3	2	3		22	1	0	0	152	67	17	24	0.56			251862	2	162
113094	2017-2020	1	4.69	78	2	5	3	1		24.4	0	1	0	286	230	25	25	0.65			6360.47	2	170
116569	2017-2020	1	4.69	63	1	3	3	1	5	28.5	1	1	0	184	67	25	22	0.58			50146.6	1	149
113425	2017-2020	0	4.7	55	2	2	3	1	2.73	26	1	0	0	281	89	19	17	1.08			21946	1	165
122383	2017-2020	0	4.7	22	2	5	2	1	4.25	23.4	1	0	0	183	66	11	17	2.51			20873.2	2	165
113401	2017-2020	0	4.71	21	2	5	3	3	5	21.3	0	0	0	178	35	21	13	0.97			35476	1	169
117471	2017-2020	0	4.71	80	2	3	1	1	1.91	25.4	0	0	0	150	66	24	14	2.39			30211.9	2	158
110429	2017-2020	0	4.72	80	2	3	2	2		33.3	0	0	0	190	47	16	10	2.16			41361.4	1	165
115036	2017-2020	0	4.72	54	2	3	3	1	5	23.6	0	0	0	168	31	18	17	0.33			216918	1	153
119832	2017-2020	0	4.72	41	2	2	1	1	0.62	28.3	0	0	0	211	120	15	14	1.12			12561.8	2	154
111901	2017-2020	0	4.74	57	1	1	1	1	1.39	25.9	0	0	1	244	77	20	20	2.14	0	1	8308.47	2	168
112027	2017-2020	0	4.75	20	1	4	3	3	0.25	24.2	0	0	0	192	55	24	22	0.42			6125.07	2	167
119364	2017-2020	0	4.75	73	2	3	3	2	3.98	25.5	2	0	0	262	184	14	9	0.64			80074.2	1	172
121417	2017-2020	0	4.76	49	1	5	2	3	1.38	20.6	0	0	0	198	198	19	7	0.27			23217.6	1	160
124759	2017-2020	0	4.76	33	2	1	2	1		31.7	0	0	0	212	89	17	14	8.4			31769.5	1	155
111646	2017-2020	0	4.77	30	2	5	3	1		16.5	0	0	0	185	65	14	9	0.16			31233.5	2	157
120979	2017-2020	1	4.77	62	2	2	2	2	0.84	32.3	0	1	0	153	102		18	3.23		1	20763.9	2	149
122351	2017-2020	0	4.77	57	2	5	3	1	5	20.4	1	0	0	226	29	29	29	0.38			8327.51	2	161
122478	2017-2020	0	4.77	42	2	5	3	1	5	26.5	0	0	0	164	86	15	16	1.21			7376.44	2	171
113766	2017-2020	0	4.78	58	2	3	3	1	2.8	26.2	2	0	0	212	56	14	8	2.1			24308.4	2	156
122985	2017-2020	1	4.78	26	1	1	3	3	2.99	25.6	1	0	0	194	83	26	44	0.63			13971.3	2	170
121589	2017-2020	0	4.79	80	1	4	1	1	1	37.6	1	1	1	128	39	19	11	0.49	1		5445.08	1	158
123146	2017-2020	0	4.79	63	2	2	2	1		25.4	2	1	0	234	202	15	16	3.35			16962.7	1	152
113775	2017-2020	0	4.8	67	2	2	3	1	1.99	23.5	0	0	0	277	82	26	20	5.37			14163.1	3	156
118023	2017-2020	0	4.8	20	1	2	3	3		16.7	0	0	0	130	38	20	11	1.03			33810.6	1	170
121949	2017-2020	1	4.8	71	2	5	3	1	5	25.5	0	1	0	223	125		22	0.5			14726.1	1	161
113987	2017-2020	0	4.81	33	1	3	3	2	3.84	24.8	1	0	0	171	52	24	20	0.59			28495.8	2	152
118767	2017-2020	1	4.82	62	2	5	2	1	4.93	21	0	0	1	219	89	14	11	0.51	0		13041.4	2	154
120115	2017-2020	0	4.82	46	2	1	1	2		20	0	0	0	167	49	16	14	0.42			14396.2	2	165
109978	2017-2020	0	4.83	30	2	5	3	1	3.18	21.7	0	1	0	228	61	18	12	5.12			20882.7	1	162
110399	2017-2020	0	4.83	36	1	5	3	1	5	18.1	2	0	0	241	249	42	49	1.12			42967	2	157
121353	2017-2020	1	4.83	63	1	3	3	1	2	25.3	2	1	0	216	88	17	17	15.06			18132.2	1	158
114247	2017-2020	1	4.84	75	1	3	2	1	3.04	26.4	1	1	0	153	83	17	7	9.68			56460.5	2	158
116955	2017-2020	1	4.84	80	1	3	3	1	0.89		0	0	0	139	39	19	12	1.55			6358.12	1	150
120843	2017-2020	0	4.84	61	1	5	3	1	5	22.9	1	0	1	189	91	17	19	0.34	0		8978.65	1	154
123222	2017-2020	1	4.84	33	2	4	3	3	2.4	35.6	0	0	0	165	42	12	8	4.07			8451.44	1	171
113715	2017-2020	0	4.85	80	1	3	3	1	2.46	29	1	1	0	236	167	19	14	3.66			10312.7	2	167
118337	2017-2020	0	4.85	33	2	4	3	2	2.36	16.2	2	0	0	166	70	15	13	0.23			7742.5	2	166
124723	2017-2020	0	4.85	27	1	2	1	1	0.56	22.4	0	0	0	183	68	22	16	0.39			18779.3	2	160
123221	2017-2020	1	4.86	78	1	4	3	1	5	27	0	1	1	136	66	15	10	4.01	0		4983.59	1	158
115376	2017-2020	0	4.87	63	1	4	2	1	1.38	23.4	1	0	0	176	63		11	1			2743.44	2	151
119592	2017-2020	1	4.87	80	2	3	2	2		35.3	0	0	0	283	222	14	10	9.25			43410.8	2	162
113368	2017-2020	0	4.89	45	1	4	2	3	1.18	22	0	1	0	152	46	17	13	0.69			10610.1	2	170
118342	2017-2020	0	4.89	40	2	2	3	1		24.4	0	0	0	184	58	16	10	1.14			13340.2	1	167
121073	2017-2020	1	4.89	71	1	3	3	1	2.48	27.2	0	0	1	152	95	17	15	6.76	0	1	28731.9	2	159
116475	2017-2020	0	4.9	33	1	5	3	1	4.66	22.3	0	0	0	155	98	13	12	3.23			12483.7	3	156
117735	2017-2020	0	4.9	31	2	2	3	1	2.65	23.7	0	0	0	169	58	10	11	0.88			19276.5	3	156
121550	2017-2020	0	4.9	32	1	5	3	2	5	23.2	1	0	0	215	69	16	14	1.91			121518	2	149
123364	2017-2020	0	4.9	42	2	1	3	1		29.4	0	0	0	173	68	15	13	3.13			16889.3	2	152
124068	2017-2020	0	4.9	39	2	5	2	1		23.9	0	0	0	186	60	21	17	0.78			20476.2	1	164
121744	2017-2020	0	4.91	61	2	4	3	1	3.84	21	2	0	1	282	54	35	47	0.46	1		5985.36	1	152
123528	2017-2020	1	4.91	60	2	4	3	2		25.6	0	1	1	186	64	13	14	2.85	0		12387	1	172
113696	2017-2020	0	4.92	39	1	3	3	1	1.61	21.8	0	0	0	156	46	20	20	1.01			25949.3	2	158
112948	2017-2020	0	4.93	30	1	5	3	3	4.69	26	0	0	0	151	57	21	18	23.55			31016.3	1	159
115442	2017-2020	0	4.93	80	2	3	1	2	2.88	29.8	0	0	0	145	61	20	11	1.86			23534.4	1	158
115629	2017-2020	1	4.93	60	1	3	2	1	1.82	25.2	0	0	0	163	92	22	15	0.45			29092.2	1	157
122703	2017-2020	0	4.93	53	2	3	2	1	2.61	25.2	0	0	0	196	73	16	12	1.1			42910.2	2	151
123453	2017-2020	0	4.93	29	1	3	2	1		23.4	0	0	0	145	38	18	23	0.66			16662.8	2	165
109854	2017-2020	0	4.94	67	1	5	3	2		19	0	1	0	186	65	18	15	0.8			47919.2	2	171
110615	2017-2020	0	4.94	75	2	4	3	1	5	23.2	0	1	1	253	63	21	16	1.77	0		14424.3	1	161
120471	2017-2020	1	4.95	67	2	4	3	3	5	24.7	0	1	1	140	63	13	8	6.69	0		10551.8	1	151
110753	2017-2020	1	4.96	36	1	2	2	1		29.4	0	0	0	276	162	24	25	0.58			27863.8	1	167
114427	2017-2020	0	4.96	48	2	4	2	3	1.17	36.3	2	1	0	175	89	15	12	1.52			16960.3	1	151
115127	2017-2020	0	4.96	49	1	5	1	1	0.73	26.5	2	0	0	186	85	17	16	5.37			11008.6	1	167
115829	2017-2020	0	4.96	23	1	3	1	3	1.18	24.3	2	0	0	156	58	22	21	0.64			20605	2	151
124609	2017-2020	0	4.96	73	2	2	1	2		34.2	0	1	0	233	71	34	24	0.61			24141	2	160
112571	2017-2020	0	4.97	47	1	4	3	1	2.37	19.2	0	0	0	174	59	18	10	0.99			13183.2	2	153
114997	2017-2020	0	4.97	41	1	3	2	1	2.89	25.6	0	0	0	200	84	22	23	0.73			104261	2	166
120973	2017-2020	0	4.97	63	1	3	3	1	3.7	25	0	1	0	199	32	24	20	0.22			42805.9	2	168
124374	2017-2020	0	4.97	60	1	1	1	1	1.92	27.2	0	1	0	211	59	78	100	0.77			6301.28	2	166
124683	2017-2020	0	4.97	62	1	4	3	1	5	21	0	0	0	237	83	24	11	2.17			6425.61	2	171
111866	2017-2020	1	4.98	77	1	3	2	1		25.9	0	0	0	177	71	15	12	1.6			93932.6	2	153
116511	2017-2020	0	4.98	58	2	3	3	1		22.2	2	0	0	183	45	17	10	0.85			13226.6	2	156
116613	2017-2020	0	4.98	26	1	5	3	3	3.45	28.8	2	0	0	119	50	14	12	0.69			8309.87	2	152
120110	2017-2020	0	4.98	50	2	5	3	3	1.66	24	0	0	1	158	56	15	15	42.85	0		8904.17	2	171
118491	2017-2020	0	4.99	72	1	2	1	1	1.03	27.6	1	1	0	155	89	21	16	0.77			8135.39	1	149
122350	2017-2020	0	4.99	39	2	5	3	1	3.67	19.7	0	0	0	157	70	15	9	0.38			16437.9	1	161
111471	2017-2020	1	5	24	1	2	2	2	1.3	20.3	2	0	0	178	94	19	8	0.7			58609.4	2	162
111670	2017-2020	1	5	48	2	4	3	3	1.54	22.4	2	1	0	269	73	18	10	8.3			6885.39	2	169
124582	2017-2020	0	5	26	1	5	2	3	1.18	23.5	0	0	0	174	105	21	20	0.56			36387	1	170
121199	2017-2020	0	5.01	24	2	1	3	3	5	21.6	0	0	0	155	37	11	9	1.79			23555.1	1	168
112706	2017-2020	0	5.02	37	2	3	3	1	1.61	21.8	0	0	0	165	74	15	12	0.82			24883.2	2	158
119139	2017-2020	1	5.02	73	2	5	2	1	1.66	25.2	0	0	0	175	56	24	15	0.47			12256.2	2	171
121693	2017-2020	0	5.02	80	2	4	3	2	5	19.3	0	1	1	213	93	9	7	0.73	0		14934.2	1	162
118879	2017-2020	0	5.03	36	2	3	3	1	5	23.1	0	0	0	180	119	16	9	13.9			64238.7	2	169
117993	2017-2020	0	5.04	32	2	3	2	1	0.71	30.4	2	0	0	169	43	12	9	5.55			44524.6	1	157
119298	2017-2020	1	5.04	64	1	3	2	2	5	29.2	1	0	0	194	57	24	21	0.74			90811.2	1	155
110833	2017-2020	0	5.05	68	2	3	3	2	5	25.7	1	0	0	216	63	35	49	0.56			71280.8	2	165
117190	2017-2020	0	5.05	32	2	5	3	1	1.38	19.3	0	0	0	209	79	15	11	2.84			17960.7	1	160
122746	2017-2020	0	5.06	34	1	5	3	1	4.69	28.1	0	0	0	157	79	19	15	0.51			19400.2	2	171
124015	2017-2020	1	5.06	54	1	3	3	1		24.6	0	0	0	139	125	21	18	2.85			20478.2	1	162
124398	2017-2020	1	5.06	33	1	4	3	3	1.77	27	0	0	0	193	50	24	26	1.25			23165.1	1	172
110704	2017-2020	0	5.07	63	1	4	3	3	2.11	24.1	2	0	0	133	77	24	23	0.85			7733.66	1	171
119424	2017-2020	0	5.07	20	2	4	2	3		16.4	2	0	0	157	48	15	14	0.16			7265.6	1	150
123852	2017-2020	0	5.07	60	2	3	3	1	5	19.1	1	0	0	202	87	16	9	0.46			78595.6	1	156
113063	2017-2020	0	5.08	57	2	2	3	1	5	20.9	0	0	0	232	68	19	14	0.99			40281.7	1	169
118775	2017-2020	1	5.08	56	2	3	3	1	5	28	1	0	0	175	31	18	15	2.85			25823.8	2	168
119211	2017-2020	0	5.08	80	1	4	1	2	0.86	24.2	0	0	0	197	88	15	13	0.75			7841.52	1	163
123048	2017-2020	0	5.08	52	2	4	3	3	3.4	35.8	2	0	0	166	78	16	17	13.3			23444.1	2	149
123249	2017-2020	1	5.08	51	2	3	2	2	1.49	33.4	2	0	0	202	60	19	17	3.07			20278.9	2	167
113803	2017-2020	0	5.09	55	1	4	3	1	1.69	26.1	0	0	0	139	30	21	19	5.76			5509.69	2	152
121984	2017-2020	0	5.09	61	1	3	3	1		23.4	0	0	0	150	41	36	31	1.58			49756	1	149
111514	2017-2020	1	5.1	64	2	3	3	1	5	29.4	0	0	0	216	61	20	16	3.55			109582	2	149
109758	2017-2020	0	5.11	26	1	4	3	1		20.3	2	0	0	127	49	28	19	0.3			11072.9	1	152
111455	2017-2020	1	5.11	62	1	1	1	1	2.43	25.2	0	0	1	190	46	30	35	1.94	0		9867.49	1	154
117014	2017-2020	0	5.11	47	2	3	1	1	0.58	29.1	2	0	0	163	31	18	31	0.95			40871.3	2	162
111454	2017-2020	0	5.12	23	2	3	3	3	5	23.6	0	0	0	162	50	31	15	2.56			113390	2	149
122631	2017-2020	0	5.12	45	2	3	3	1	5	26	1	0	0	184	78	20	19	10.76			105693	3	156
109814	2017-2020	0	5.13	29	2	4	1	1	0.35	22.9	0	0	0	212	39	14	9	3.13			10599.3	2	169
116196	2017-2020	1	5.13	57	2	3	2	2	1.27	41	1	0	0	188	126	18	17	8.97			22014.1	2	163
118623	2017-2020	0	5.13	80	1	2	1	1	1.45	23.3	0	0	0	169	147	19	13	0.51			11722.9	1	165
118841	2017-2020	1	5.14	59	1	1	1	1	1.32	22.2	1	1	1	195	160	21	25	0.52	0		11217.8	2	166
122335	2017-2020	0	5.14	28	1	4	3	3	1.6	27.9	0	0	0	141	63	21	12	4.09			12909.5	1	171
123073	2017-2020	1	5.14	52	1	2	1	1	0.35	35.1	0	1	0	121	116	11	9	1.59			16659.9	1	154
114769	2017-2020	0	5.15	61	2	4	2	2		22.1	0	0	0	248	59	14	8	1.47			5354.07	2	163
114744	2017-2020	0	5.18	75	2	4	3	2	1.06	25.4	2	0	0	209	112	18	13	0.99			19075.9	1	163
124212	2017-2020	1	5.19	39	1	3	3	1	5	25.4	2	1	0	193	114	25	25	0.75			91591.5	2	166
122949	2017-2020	0	5.2	43	2	3	3	1	2.06	22.2	0	1	0	155	56	14	12	0.48			23236.6	1	158
116504	2017-2020	0	5.21	80	2	4	2	2	4.08	23.1	0	1	1	242	89	14	12	2.49	0	1	12971.8	2	154
117133	2017-2020	1	5.23	71	2	5	3	1	2.22	25.7	0	1	0	225	134	22	16	1.19			16829.9	1	161
109326	2017-2020	0	5.24	44	2	3	2	1	5	21.6	0	0	0	176	70	16	9	0.9			94345.4	2	152
113727	2017-2020	0	5.24	41	2	5	3	1	5	21.4	0	0	0	204	109	16	9	1.17			16646.7	2	172
112055	2017-2020	1	5.25	39	2	3	3	1	3.06	24.1	0	0	0	196	94	13	10	0.58			67921	1	157
116138	2017-2020	0	5.26	71	2	5	3	3	5	25.3	0	1	0	177	43	17	8	3.27			18233.8	1	164
116881	2017-2020	0	5.28	56	1	5	3	1	5	21.3	0	0	0	238	48	23	20	0.82			10897.5	2	153
120887	2017-2020	0	5.28	53	2	5	3	1	3.45	33	0	1	0	216	93	19	17	7.48			6320.66	2	152
122442	2017-2020	1	5.3	62	2	3	3	2	5	21.7	1	0	0	166	36	19	10	0.11			107505	1	160
114935	2017-2020	0	5.31	56	2	3	3	2	4.41	23.2	0	0	0	213	99	18	16	2.81			154472	1	153
118942	2017-2020	0	5.31	30	2	5	3	3		20.9	0	0	0	196	54	15	10	0.37			9544.66	1	170
114984	2017-2020	1	5.32	31	2	5	3	1	2.72	30.2	0	0	0	220	58	15	10	5.74			16503.2	2	152
119768	2017-2020	1	5.32	54	1	4	1	1		27.9	1	0	0	190	51	24	13	1.08			4553.09	2	156
119821	2017-2020	0	5.32	80	1	5	2	1		29.9	0	1	1	202	84	36	18	3.62	0	1	10239.3	1	165
109791	2017-2020	0	5.33	28	1	4	3	3	2.83	33.5	0	0	0	176	59	17	13	2.92			12630.7	2	170
110366	2017-2020	0	5.33	61	1	4	1	2		19.9	1	0	0	197	101	18	20	0.44			3449.56	2	166
123515	2017-2020	0	5.33	72	1	3	3	2	1.81	20.6	2	0	1	128	115	17	17	0.58	0	1	8322.05	1	155
124249	2017-2020	0	5.33	32	2	3	3	1	5	26.8	0	0	0	149	98	17	13	7.15			67900.4	2	158
123934	2017-2020	1	5.34	67	1	5	3	1		28.7	1	1	1	135	55	21	35	2.06	0		27619.8	2	156
124394	2017-2020	1	5.34	50	2	4	2	1	1.49	31.4	0	0	0	228	56	21	14	4.74			7356.42	2	151
114475	2017-2020	0	5.36	60	1	3	3	2	0	26.7	2	1	0	131	43	14	16	0.34			8532.89	2	163
116634	2017-2020	1	5.38	80	1	4	2	1	2.77	27.2	2	1	0	154	86	22	9	11.4			11988.4	1	172
117641	2017-2020	0	5.38	23	2	2	2	1	2.69	19.8	0	1	0	181	65	24	21	1.4			24508.4	2	169
114407	2017-2020	1	5.39	66	1	1	1	1	1.49	30.1	1	1	1	199	138	17	20	2.98	0	1	4450.82	1	155
119901	2017-2020	0	5.39	30	2	3	1	1	0.76	20.9	2	0	0	174	61	18	14	0.18			17726.8	2	151
110043	2017-2020	1	5.4	37	1	4	3	2	3.6	28.9	0	0	0	181	43	20	17	4.29			5416.57	1	152
117114	2017-2020	0	5.4	35	2	2	3	3		25.9	2	1	0	212	141	21	33	1.91			21416.6	1	152
122416	2017-2020	0	5.41	28	1	5	3	1	3.69	25.1	1	0	0	159	45	26	21	1.31			16655.3	1	166
116796	2017-2020	0	5.42	31	2	3	3	1	5	20.2	1	0	0	209	52	14	11	0.55			96465.4	1	164
118412	2017-2020	0	5.42	68	2	4	3	2	3.73	28.4	0	1	0	175	28	26	24	0.67			13020.5	1	166
121473	2017-2020	1	5.42	66	1	3	3	1	3.02	21.4	0	0	0	163	96	17	14	1.66			130053	1	159
122041	2017-2020	0	5.42	33	2	2	1	1	2.6	31.9	0	0	0	148	33	22	26	7.63			6963.01	2	156
114963	2017-2020	1	5.44	74	1	2	1	1	0.84	24.2	1	0	0	169	101	14	3	4.71			18998.9	2	153
116557	2017-2020	0	5.44	35	1	2	3	1	5	32.8	0	0	0	146	46	39	30	0.58			39502.3	1	153
112256	2017-2020	0	5.45	30	1	4	3	3	1.18	22	0	0	0	169	31	23	23	0.33			10923.4	2	170
113362	2017-2020	0	5.45	74	1	3	2	2	1.37	20.3	1	0	0	193	79	17	14	0.82			19134.4	2	157
115465	2017-2020	1	5.45	31	1	2	2	3		27.8	0	0	0	205	129	26	29	0.87			27385.7	2	164
120047	2017-2020	1	5.45	75	1	3	3	2	2.08		1	1	1	160	67	12	3	0.41	0	1	31711	1	168
121964	2017-2020	1	5.45	73	2	2	1	3	1.72	25.1	1	1	0	179	58	19	13	0.44			23549.7	2	153
122721	2017-2020	1	5.45	64	2	3	2	2	1.17	24	1	1	0	240	99	17	14	0.72			36545.6	2	172
113820	2017-2020	1	5.46	35	2	3	2	3	1.03	39.1	2	0	0	155	50	16	14	4			23193	2	163
113123	2017-2020	0	5.47	33	2	3	3	1	2.61	24	0	0	0	186	42	17	12	2			64066.8	1	156
113799	2017-2020	0	5.47	71	1	3	3	1	3.43	20.3	2	0	0	207	100	20	14	2.18			54848.1	1	164
124272	2017-2020	0	5.47	43	2	2	3	3	0.52	35.8	0	0	0	185	48	18	17	6.54			11255.7	1	149
114324	2017-2020	0	5.48	70	2	1	1	2	0.64	26.8	0	0	0	184	96	22	22	0.36			16466.7	1	154
109635	2017-2020	0	5.49	40	2	1	2	1		33.6	0	0	0	163	84	18	16	3.53			17718.5	2	165
112999	2017-2020	1	5.49	69	1	3	2	1	1.67	24.3	1	1	1	131	45	22	18	2.73	1	1	26172	1	165
118612	2017-2020	0	5.49	33	2	4	2	3	1.18	22.6	0	0	0	135	39	16	11	2.68			11591.4	2	170
119583	2017-2020	0	5.51	22	2	5	3	3		23.1	0	0	0	135	94	21	15	0.75			5720.88	2	156
111658	2017-2020	0	5.53	50	2	2	3	2	4.74	25.2	0	0	0	175	125	18	12	4.1			24366.2	1	153
119239	2017-2020	1	5.53	71	2	2	3	2	0.7		0	1	1	160	201	14	15	3.08	0	1	24895.3	2	157
113616	2017-2020	0	5.54	66	1	1	2	3	2.42	28.7	0	1	0	155	60	19	22	1.04			7815.55	1	151
115886	2017-2020	1	5.54	73	2	3	3	1	3.69	27.3	0	1	0	225	63	19	13	2.28			49634.1	2	158
116632	2017-2020	1	5.54	80	1	1	3	1	3.37	32.1	0	0	1	239	102	54	46	4.42	0		12993.4	2	161
117243	2017-2020	0	5.54	59	2	3	3	1	3.22	21.9	1	0	0	250	50	18	14	0.49			3138.56	2	155
121694	2017-2020	0	5.54	76	2	4	3	1	5	31.7	0	1	0	217	32	20	14	0.55			12131.6	1	164
110958	2017-2020	0	5.55	51	1	4	2	3	2.67	18.1	2	1	0	163	54	13	8	1.24			5963.74	1	150
122297	2017-2020	0	5.56	59	2	3	3	1	2.3	26.9	1	1	0	143	42	17	13	1.92			55775.5	1	156
116546	2017-2020	0	5.57	21	1	4	3	1	2.13	18.8	1	0	0	135	32	22	19	0.31			26278.4	2	162
119092	2017-2020	1	5.57	67	2	3	3	1		22.4	0	0	0	230	67	23	16	2.59			37082.7	2	150
121895	2017-2020	0	5.57	26	1	2	3	3	5	33.7	1	0	0	146	79	26	23	5.26			31645.3	1	153
118914	2017-2020	1	5.58	60	1	5	3	1		22.2	1	0	1	171	214	16	16	0.25	0		7521.15	2	164
109512	2017-2020	1	5.59	42	1	4	3	1	5	38.5	0	0	0	143	54	39	24	0.92			26946.9	1	166
117635	2017-2020	0	5.59	65	2	4	3	2	1.2	18.2	1	1	0	145	67	13	7	8.62			10341.1	1	172
119604	2017-2020	0	5.59	37	1	3	3	1	5	25.6	0	0	0	128	69	36	33	0.35			48737.6	1	171
111801	2017-2020	1	5.6	35	2	5	3	1		30	0	0	0	171	67	14	11	1.44			17360.4	1	170
110016	2017-2020	0	5.61	29	2	4	3	3	0.73	19.7	0	0	0	133	43	15	11	0.32			14779.5	2	154
124638	2017-2020	0	5.61	49	1	3	3	1	4.73	27.4	0	0	1	256	118	10	12	2.19	0		91652.1	2	160
110056	2017-2020	1	5.62	63	1	3	3	1		28.5	1	0	0	146	39	15	15	0.9			41705.8	2	168
123472	2017-2020	1	5.62	39	1	5	1	3	5	29.9	0	0	0	166	63	14	15	13.79			14314.1	1	152
116625	2017-2020	0	5.63	80	2	3	2	2	1.41	27.8	0	0	0	203	61	19	10	1.64			16501.5	2	150
124662	2017-2020	1	5.64	63	2	1	3	1	2.2	34.6	0	1	1	237	217	18	17	11.86	0	1	5505.06	2	167
110803	2017-2020	1	5.65	80	2	3	2	2	2.54	24.5	0	0	0	217	72	22	18	0.9			40386.5	1	151
114360	2017-2020	0	5.65	28	2	3	2	3	5	21.3	0	0	0	126	37	14	10	0.38			160050	2	149
117370	2017-2020	0	5.65	52	1	5	3	3	1.99	23.4	1	0	0	173	78	10	10	13.76			7159.49	2	163
121554	2017-2020	0	5.65	34	1	3	3	1	2.21	27.9	0	0	0	177	122	12	15	2.92			41008.5	1	149
120479	2017-2020	0	5.68	39	1	4	2	1	0.95	30	2	1	0	216	148	23	26	0.53			12355.6	2	171
123627	2017-2020	0	5.68	43	1	4	2	1	2.23	28.7	2	0	1	235	185	9	6	0.93	1		14516.4	2	160
120229	2017-2020	0	5.69	43	1	5	3	1	0.59	26.7	0	0	0	155	78	21	17	5.48			13664.3	2	165
123551	2017-2020	1	5.7	21	2	4	2	3	1.54	29.7	0	0	0	174	53	14	6	2.53			13766.7	2	169
112060	2017-2020	0	5.71	43	1	4	3	1	3.03	27.3	0	0	0	209	51	20	17	1.21			16284.3	1	162
120156	2017-2020	1	5.72	60	1	3	2	1	1.98	21.7	1	0	0	208	78	17	15	0.2			13331.8	1	155
121917	2017-2020	0	5.73	56	2	3	2	1		29.3	1	0	0	205	94	22	26	1.97			43772	3	156
109991	2017-2020	1	5.74	50	1	3	2	2	2.47	29.1	0	0	0	178	90	25	33	1.02			231057	2	153
114798	2017-2020	1	5.75	55	2	5	3	1	3.65	20.6	0	0	0	227	83	21	17	0.45			8668.68	2	154
117364	2017-2020	0	5.75	37	2	1	3	2	1.26	24.6	0	0	0	145	29	18	19	0.3			12915.8	2	152
110174	2017-2020	0	5.76	25	1	2	3	1	2.32	26.8	0	0	0	142	49	22	19	0.62			17661.1	2	169
112391	2017-2020	0	5.76	80	2	3	3	2	2.8	22.7	1	1	0	203	57	26	21	0.79			17653.2	1	153
113633	2017-2020	0	5.76	29	1	5	3	1	5	24.4	1	0	0	162	136	23	34	2.48			27071.9	1	167
112897	2017-2020	0	5.77	70	2	4	1	2	0.31	24.2	0	0	0	191	77	16	10	1.14			6874.32	2	170
110703	2017-2020	0	5.78	78	1	4	1	2	0.67	25.5	1	1	1	144	81	22	13	2.17	1		5267.95	1	168
111585	2017-2020	0	5.78	38	1	5	3	1	1.67	23.3	0	0	0	162	219	12	13	1.46			14119.5	1	162
113178	2017-2020	1	5.79	46	2	4	3	2	2.73	46.4	0	0	0	170	40	15	11	3.33			4131.21	1	167
118693	2017-2020	0	5.79	51	1	2	3	2	3.34	24	0	0	0	192	114	25	20	0.45			11336.8	2	164
122612	2017-2020	0	5.79	67	2	3	2	2	3.19	23.3	0	1	0	251	84	20	12	1.51			51437.1	2	150
116507	2017-2020	0	5.8	53	2	2	3	1	5	20.4	0	0	0	255	93	20	12	0.38			23310.3	1	153
116728	2017-2020	1	5.8	59	2	5	1	1	2.24	25.5	0	1	0	296	628	21	17	3.21			6974.97	2	169
111659	2017-2020	0	5.81	32	1	4	2	3		19.7	2	0	0	163	60	14	16	6.55			12485	2	170
112543	2017-2020	1	5.82	55	1	3	3	2	1.58	30.3	1	1	0	188	90	17	18	3.37			12821.1	2	163
114231	2017-2020	0	5.83	57	2	5	3	1	5	26	0	0	0	229	60	23	15	2.02			16053.7	2	153
115365	2017-2020	1	5.83	38	2	3	3	1	5	23.2	0	0	0	158	43	16	13	1.39			33648	1	150
116294	2017-2020	0	5.83	29	2	5	2	1	2.43	23.8	0	0	0	127	67	13	10	0.79			27164.3	1	166
124043	2017-2020	0	5.83	64	2	2	2	1	1.22	24.7	2	0	0	253	300	21	23	2.96			11639.5	1	162
109608	2017-2020	0	5.84	54	2	3	3	1	5	19.5	1	1	0	206	36	27	22	0.48			43166.4	2	167
110954	2017-2020	0	5.84	24	2	4	3	3	2.49	19.7	0	0	0	148	38	19	13	0.83			31051.5	1	164
115604	2017-2020	1	5.84	68	1	3	2	1	0.65	35	0	0	1	168	72	16	12	3.88	0		29299.7	1	157
118331	2017-2020	0	5.84	74	1	3	3	2	2.16	25.2	1	1	0	202	51	17	17	0.35			25063.4	2	168
120629	2017-2020	0	5.86	27	2	2	3	1	3.92	20	0	0	0	224	77	20	15	0.52			27840.1	1	171
118697	2017-2020	0	5.87	42	2	1	1	1	1.92	23.4	0	0	0	131	42	16	13	0.56			19503.3	2	161
114272	2017-2020	0	5.88	27	2	4	2	3	0.04	20.5	2	0	0	131	40	16	10	0.45			13028.7	1	168
113415	2017-2020	1	5.89	30	2	2	3	1	4.14	28.1	0	0	0	155	53	20	15	2.96			10503	2	156
114539	2017-2020	1	5.89	69	2	4	3	3	2.22	27.9	2	1	0	150	61	17	14	6.14			3590.15	1	167
118915	2017-2020	0	5.89	56	2	3	3	2	1.83	19.8	0	0	0	148	47	31	39	0.43			39516.9	2	153
117753	2017-2020	1	5.9	53	2	5	3	1	5	21.5	0	0	0	194	62	16	11	1.66			13956.3	1	167
118205	2017-2020	0	5.9	44	2	2	1	2	0.1		0	0	0	187	79	12	7	1.55			22976.9	2	149
122497	2017-2020	0	5.9	27	2	4	3	3	3.44	18.5	0	0	0	157	31	23	14	0.18			12178.1	2	171
113378	2017-2020	0	5.91	80	1	2	3	1	5	28.7	1	1	0	176	47	23	19	1.31			33291.8	1	156
110658	2017-2020	1	5.92	61	2	4	3	1		29.1	1	1	0	189	71	15	17	0.76			11998.8	1	166
114298	2017-2020	0	5.92	70	2	3	2	1	5	25.4	1	1	0	270	135	16	11	0.61			38285.5	2	168
116125	2017-2020	1	5.92	69	1	3	3	1	2.32	25.1	1	1	0	206	67	19	10	3.27			22150.2	2	151
117168	2017-2020	1	5.92	44	2	5	2	3	1.02	30.9	0	0	0	172	76	23	20	0.88			10420.8	2	169
122077	2017-2020	1	5.92	43	1	1	1	1		25.5	1	0	0	251	56	26	28	0.11			12107.4	2	168
113038	2017-2020	0	5.93	65	1	4	2	2	2.24	25	2	0	0	122	60	18	11	10.45			3440.14	2	156
114021	2017-2020	1	5.93	63	1	3	1	2	1.22	26.9	2	0	0	182	136	18	16	6.02			19106.8	1	157
121204	2017-2020	0	5.93	70	2	2	2	1	5	20.1	0	0	0	244	76	39	27	6.2			24937.8	1	161
124735	2017-2020	1	5.93	63	1	3	3	1	5	25.3	0	0	0	166	113	19	14	1.41			64166.9	2	158
114261	2017-2020	1	5.94	64	2	3	3	2	1.66	31.3	1	1	1	205	186	10	9	4.17	0		15402.5	2	168
115374	2017-2020	0	5.94	42	2	3	2	1	0.63	20.4	2	0	0	182	85	12	8	1.66			38210.2	2	158
114538	2017-2020	0	5.95	46	2	3	3	1	5	27.4	0	0	0	181	40	15	11	1.03			178932	2	162
116720	2017-2020	0	5.96	33	2	3	1	1	0.64	17	2	0	0	154	48	24	17	0.21			14955.2	2	156
118305	2017-2020	1	5.97	77	2	3	3	1	5	32.4	0	1	1	169	77	25	17	1.64	0		37250	1	167
118991	2017-2020	0	5.98	28	1	1	3	3		23.9	0	0	0	194	48	34	42	2.4			30485.6	1	154
118038	2017-2020	0	6	65	2	2	1	2		25.4	2	0	0	237	117	21	17	17.08			11720.2	1	156
123309	2017-2020	0	6	80	1	4	1	1		22.4	1	1	0	124	49	14	12	1.02			6409.63	2	161
118220	2017-2020	1	6.01	39	2	4	3	1	3.47	26.9	0	0	0	220	28	14	9	4.97			16836.5	1	164
122213	2017-2020	0	6.01	36	2	3	3	2	1.91	22.8	2	0	0	168	28	34	31	0.6			64484.9	1	166
117818	2017-2020	0	6.02	59	1	3	3	2	0.74	27.4	1	0	0	158	92	12	13	18.3			17189.7	2	166
119594	2017-2020	0	6.02	47	1	5	3	1	5	26.9	0	0	0	245	113	40	63	0.37			8630.29	2	154
120860	2017-2020	0	6.02	61	1	1	3	1	1.64	23.1	0	0	0	157	80	18	19	1.45			15290.2	1	160
122717	2017-2020	1	6.02	57	2	5	1	1	2.03	22.1	2	0	0	328	203	13	9	4.37			46201.2	2	163
110178	2017-2020	1	6.03	57	2	3	3	1	5	25.4	0	1	0	195	165	18	29	8.86			34563.8	2	168
119700	2017-2020	0	6.04	53	2	4	3	3	5	28.6	0	0	0	235	74	18	13	1.12			17618.2	1	162
121646	2017-2020	0	6.04	22	1	4	2	3	3.18	20	2	0	0	169	70	17	10	0.36			13550.8	1	171
117437	2017-2020	0	6.05	55	1	2	3	1	4.81	25.3	0	0	0	171	55	36	47	2.08			28081.5	3	156
119210	2017-2020	0	6.05	48	2	5	3	1	5	20.9	0	0	0	207	34	22	24	0.8			6885.41	2	168
113661	2017-2020	0	6.06	24	2	3	3	1	4.73	19.8	0	0	0	188	72	17	10	1.24			33695.1	2	168
113723	2017-2020	1	6.06	38	1	1	1	1	0.12	28.1	0	0	0	217	153	17	18	3.11			15256.3	1	170
111343	2017-2020	1	6.07	67	2	4	3	2	2.46	34.3	0	1	1	190	91	11	9	2.1	0		10308	1	166
116784	2017-2020	1	6.07	54	1	2	1	1		29.5	0	0	1	182	119	17	23	2.22	0		18455.9	2	153
118641	2017-2020	0	6.08	28	2	4	3	3	0.73	21.4	0	1	0	184	79	19	11	2.69			14054.3	1	164
121245	2017-2020	0	6.08	24	1	4	2	3	1.43	21	0	0	0	211	62	18	19	0.34			11015.7	1	167
109679	2017-2020	0	6.09	28	1	5	2	3	0.49	26.6	2	0	0	160	66	132	39	0.45			13681.8	2	168
124792	2017-2020	0	6.09	32	1	2	3	3	0	21.8	0	0	0	162	48	24	20	1.2			20481.1	1	156
109327	2017-2020	1	6.1	58	2	1	3	1	4.86	23.7	0	0	0	203	160	27	48	1.38			20026.4	2	154
110021	2017-2020	0	6.1	25	2	4	3	1	0.78	17.9	0	0	0	157	28	20	15	0.37			30527.9	2	157
110578	2017-2020	1	6.1	66	1	4	3	1		31.7	2	1	1	168	124	13	9	0.63	1		2548.36	1	167
122340	2017-2020	0	6.1	36	2	2	2	1	2.67	24.3	0	0	0	159	57	18	15	0.53			17382.8	2	161
124380	2017-2020	0	6.1	23	2	5	3	1	3.45	26.9	0	0	0	164	49	12	8	2.41			9692.25	2	152
117991	2017-2020	0	6.11	47	1	2	1	1	0.29	27.5	2	1	0	228	361	16	16	4.71			30632.4	2	172
114979	2017-2020	1	6.12	80	1	3	1	1		26.4	2	0	1	187	128	15	10	4.92	1		32171.8	1	164
109342	2017-2020	1	6.13	43	2	3	3	2	1.08	35.5	2	0	0	240	90	12	9	5.51			67850.7	1	155
122315	2017-2020	1	6.13	80	1	5	2	1	2.59	24.4	0	1	0	243	378	43	57	3.01			14326.3	1	155
112921	2017-2020	0	6.14	80	2	3	2	2		22.3	1	1	0	168	108	18	12	12.31			42687.7	2	164
123859	2017-2020	1	6.14	60	1	5	3	1	2.43	27.6	0	0	1	167	148			0.65	0		10924.5	1	160
111408	2017-2020	1	6.15	36	1	5	3	1	5	28.8	2	0	0	189	64	24	22	2.97			5648.31	1	171
111979	2017-2020	0	6.15	20	2	4	3	3	0.73	17.8	0	0	0	191	30	16	7	0.27			8444.82	1	150
116913	2017-2020	1	6.15	63	2	2	1	2		26.3	0	1	0	199	186	17	13	3.02			6194.5	1	151
122289	2017-2020	0	6.15	57	2	3	3	2	1.47	22.1	2	0	0	210	133	16	12	2.49			27436.3	1	166
111717	2017-2020	1	6.16	56	2	1	2	1	2.19	22.6	0	0	0	236	106	12	9	0.68			15688.3	2	171
110185	2017-2020	1	6.17	80	2	3	3	1	2.46	30	0	1	1	141	68	19	18	0.72	1		12720.7	2	167
112089	2017-2020	1	6.17	54	2	3	2	2	1.68	27.2	0	0	0	197	33	17	14	12.22			34192.8	2	154
118899	2017-2020	0	6.18	70	1	4	1	1	4.16	30.1	1	0	0	101	35	18	15	1.46			7683.2	1	164
118947	2017-2020	1	6.18	58	2	5	3	1	2.38	25.7	0	1	0	142	71	20	27	1.66			9498.52	2	155
116547	2017-2020	1	6.19	59	2	3	3	1	1.23	23.4	0	0	0	218	70	17	12	0.37			26114.9	2	158
120462	2017-2020	0	6.2	61	2	3	2	2	3.05	23.6	0	0	0	155	52	21	21	0.71			233967	1	163
110353	2017-2020	1	6.21	71	1	5	1	2	1.4	26.7	2	0	0	291	94	14	12	3.51			7000.84	1	164
116186	2017-2020	0	6.21	32	1	1	1	1	2.39	30.2	2	0	0	195	39	22	22	1.69			18076.8	2	164
119817	2017-2020	1	6.21	50	1	3	2	1	1.95	29.1	0	0	0	225	40	18	42	0.83			29834.5	1	155
120561	2017-2020	0	6.21	37	1	1	3	2	5	23.1	0	0	0	252	85	35	65	0.66			43426.7	1	159
121809	2017-2020	0	6.21	22	1	4	3	3	2.45	21.6	0	0	0	124	43	21	9	0.31			20193.5	1	164
113827	2017-2020	0	6.22	80	1	3	1	2	2.19	21.4	1	1	0	192	66	22	12	0.78			17621.8	1	167
120405	2017-2020	0	6.22	26	1	3	3	3		19.7	2	0	0	147	68	18	12	0.45			33482.6	2	166
122116	2017-2020	0	6.22	32	2	4	3	3	0.6	25.2	2	0	0	159	65	17	21	2.35			6643.15	1	170
117627	2017-2020	0	6.23	23	1	1	3	3		20	0	0	0	171	60	15	10	11.52			19949.6	2	160
122043	2017-2020	0	6.23	64	2	4	3	3	1.58	33.6	1	0	0	170	69	17	14	1.62			16783.8	1	163
114481	2017-2020	1	6.24	50	1	3	3	2	2.03	27.9	0	1	1	129	67	14	14	31.28	0	1	13744.3	1	162
119950	2017-2020	0	6.24	37	1	4	3	3	1.62	19.3	0	0	0	223	47	31	41	0.41			12926.5	2	170
123915	2017-2020	0	6.24	27	2	5	2	1	2.28	22.5	0	0	0	220	64	17	11	0.71			17043.6	1	171
114037	2017-2020	1	6.25	76	2	3	3	3		25.5	2	1	0	212	66	14	10	2.7			54758.8	1	172
115862	2017-2020	1	6.25	24	1	1	2	3			2	0	0	158	122	25	24	1.28			49045.4	2	154
124312	2017-2020	0	6.25	47	1	3	3	2	1.48	34.3	1	0	0	190	55	27	21	1.32			90018.6	1	158
110728	2017-2020	1	6.26	72	1	3	3	1		28.4	0	1	0	214	170	18	21	3.28			36662	2	163
121576	2017-2020	0	6.26	55	2	3	3	3	5	26.6	0	0	0	236	75	12	11	6.03			40985.6	2	159
111461	2017-2020	0	6.28	80	2	3	3	1		24.2	0	0	1	209	41	17	9	0.79	0		31742	2	164
110547	2017-2020	0	6.29	40	1	3	3	1	5	27.5	1	0	0	209	147	21	16	6.82			177874	2	153
116806	2017-2020	1	6.29	49	2	4	3	1	5	34.8	0	1	0	188	55	21	21	4.53			7164.87	2	170
118315	2017-2020	0	6.29	29	1	3	3	2	5	20.6	0	0	0	146	85	16	13	0.95			97420.6	1	158
121350	2017-2020	0	6.29	42	2	1	3	2	1.22	35.1	2	0	0	200	71	11	8	2.78			14967.6	2	166
122475	2017-2020	0	6.3	62	2	1	1	2	0.58	28.7	0	1	1	179	134	15	17	2.31	0		4555.96	1	158
111365	2017-2020	0	6.31	34	2	1	3	1	4.73	28.3	0	0	0	191	50	22	13	1.54			13929.4	2	168
114645	2017-2020	1	6.32	45	2	1	1	2	1.64	37.4	2	1	1	206	154	10	10	6.79	0		27599.2	2	162
114858	2017-2020	0	6.32	45	1	3	2	1	2.21	22.7	0	0	0	215	67	26	25	0.8			88945.5	1	158
122105	2017-2020	1	6.33	37	1	1	1	1		26.8	0	0	0	277	356	43	32	0.94			42503.5	1	159
122943	2017-2020	0	6.33	78	2	2	1	3		24.7	1	1	1	173	102	13	11	3.19	0		8005.92	2	150
114030	2017-2020	0	6.34	28	2	4	3	3	2.4	25.9	2	0	0	178	32	16	10	0.63			8603.99	2	156
114610	2017-2020	0	6.35	38	1	1	1	1	0.87	25.6	2	0	0	177	131	27	22	3.43			34240	1	151
115193	2017-2020	0	6.35	29	2	3	2	1		17.1	2	1	0	186	53	24	32	0.56			171518	1	159
123698	2017-2020	1	6.35	64	1	2	3	2	2.99	26.5	1	1	1	170	30	19	18	0.48	0		17166.8	2	157
117082	2017-2020	0	6.36	47	2	5	3	1	3.08	18.2	0	0	0	161	23	18	14	0.21			13222	1	154
123687	2017-2020	0	6.36	33	1	1	1	2		20.3	0	0	0	179	125	14	21	0.36			24278.2	2	161
118922	2017-2020	0	6.37	72	2	3	1	2	1.28	21.2	2	0	0	293	172	17	10	2.11			13844.7	1	167
122209	2017-2020	0	6.37	31	1	3	2	1	1	24.7	2	0	0	209	70	22	23	1.99			17006.1	2	167
116178	2017-2020	0	6.38	20	1	4	2	3	0.74	21.6	2	0	0	149	65	17	15	0.56			10717.8	2	167
117371	2017-2020	1	6.38	44	2	2	3	1	1.36	19.6	2	0	0	255	115	20	18	0.82			16919.9	1	168
117922	2017-2020	1	6.38	31	1	2	1	1	0.73	27.7	0	0	0	204	162	29	29	3.03			17946.4	1	171
120661	2017-2020	0	6.38	20	2	3	2	3	0.08	21.5	0	0	0	153	51	18	13	0.67			139752	2	157
121365	2017-2020	0	6.38	37	1	5	3	3	5	22.7	0	1	0	198	49	19	26	2.03			16097.3	1	162
119399	2017-2020	0	6.39	79	2	3	2	2	5	25.2	1	1	0	125	69	22	15	35.84			31233.7	2	151
111605	2017-2020	0	6.4	25	1	5	3	3	5	29.2	0	0	0	255	113	20	29	4.27			34874.5	2	162
114220	2017-2020	0	6.4	22	1	4	1	3	1.2	22.2	2	0	0	193	102	16	16	0.73			9327.89	2	167
116508	2017-2020	0	6.4	37	2	5	3	1	4.69	19.6	0	0	0	194	30	11	9	0.46			12518.6	2	171
118407	2017-2020	0	6.4	51	2	2	3	1		19.5	0	0	0	212	96	22	18	11.01			25099.4	1	170
120535	2017-2020	0	6.4	70	2	4	3	2		34.2	0	0	0	160	37	37	28	0.54			3872.58	2	156
118565	2017-2020	0	6.41	53	2	2	1	1	0.59	28	0	0	0	237	75	23	22	1.69			20677.1	2	153
121993	2017-2020	0	6.44	79	1	1	1	2		21.6	1	1	1	158	97	16	16	2.64	0		20146.1	1	159
119772	2017-2020	1	6.45	36	1	3	3	1	5	25.1	1	0	0	251	228	23	30	1.33			47828.8	1	171
122644	2017-2020	1	6.45	44	1	2	1	2	2.8	27.7	0	0	0	180	116	21	21	1.32			26858	3	156
122783	2017-2020	0	6.45	71	2	3	2	3	0.98	22	1	1	0	267	50	14	9	2.7			17679.6	2	151
113840	2017-2020	1	6.46	62	1	5	3	1	4.25	23.6	1	0	0	170	101	25	29	2.87			12098.8	2	153
115764	2017-2020	1	6.46	34	2	4	3	3		30.8	0	1	0	216	72	14	10	1.75			10624.2	1	154
117161	2017-2020	0	6.46	67	2	3	3	1	1.73	24.3	0	0	0	188	108	17	12	1.12			17084.3	1	158
122436	2017-2020	1	6.46	71	1	3	2	1	5	34.4	0	1	1	165	222	21	19	0.57	0	1	57240	1	157
113341	2017-2020	0	6.47	53	2	5	3	1	5	28.2	0	0	0	167	55	15	11	12.34			12830.7	1	159
116449	2017-2020	0	6.47	65	2	2	2	2		29.7	0	1	0	203	71	13	8	15.18			10583.1	1	152
122011	2017-2020	0	6.47	22	1	4	2	3	3.18	17.9	2	0	0	124	42	19	16	1.1			13550.8	1	171
109782	2017-2020	0	6.48	63	2	3	2	1	3.69	26.3	2	0	0	179	71	13	11	7.01			135473	1	153
124089	2017-2020	0	6.48	30	2	4	3	1	1.67	19.1	0	0	0	172	27	18	17	0.45			7014	1	149
115210	2017-2020	1	6.49	66	1	2	3	1	2.2	30.9	1	0	0	167	136	41	29	2.72			3969.89	2	167
117134	2017-2020	0	6.49	72	1	3	3	1		22.1	2	1	0	117	38	15	9	5.74			7779.01	2	150
120154	2017-2020	0	6.49	23	2	3	2	1	1.35	17.9	1	0	0	166	85	15	11	1.11			36629.8	2	164
124569	2017-2020	0	6.5	24	2	2	3	3	1.77	23.5	2	0	0	106	40	22	12	0.34			21175	2	159
114631	2017-2020	1	6.51	37	2	3	3	1	1.63	26.7	0	0	0	173	77	14	10	2.94			50638.4	2	163
120591	2017-2020	0	6.51	67	2	4	3	1	2.13	21.8	0	1	0	148	84	32	14	25.2			10461.4	1	152
120945	2017-2020	0	6.51	25	1	4	3	3	1.43	26.2	1	0	0	224	47	18	14	2.06			8440.37	1	167
117603	2017-2020	0	6.52	24	1	3	1	1	1.2	18.9	0	0	0	143	50	19	18	0.6			45283.3	1	165
123775	2017-2020	0	6.52	80	2	1	2	2	2.32	26.8	1	1	0	180	71	16	12	3.66			16847	1	162
113717	2017-2020	1	6.54	51	1	5	3	1	3.88	25.6	0	0	1	204	126	13	15	2.3	0	1	13450.9	1	169
112090	2017-2020	0	6.55	74	2	4	3	2	4	24.2	2	1	1	190	58	22	16	0.74	0		7273.26	1	150
118044	2017-2020	1	6.55	48	1	3	3	1	5	26.2	1	0	0	198	87	27	20	2.56			45691.6	1	149
117059	2017-2020	1	6.56	39	1	3	3	1	3.05	25	1	0	0	358	106	16	16	1.94			80911.2	1	151
117857	2017-2020	0	6.56	44	2	2	3	1	1.83	27.6	0	0	0	218	125	19	13	2.17			16978.4	2	169
119194	2017-2020	0	6.57	41	1	1	1	1	1.14	25.3	1	0	0	204	91	20	19	0.47			19359.4	1	154
116565	2017-2020	0	6.58	75	2	3	2	1	4.1	30.2	0	0	0	182	107	23	21	1.69			38967.4	2	153
122490	2017-2020	1	6.58	33	1	3	3	1	0.64	35.6	1	0	0	196	60	16	13	2.69			74373.3	1	156
123010	2017-2020	1	6.58	66	1	4	2	2	3.46	32.1	2	1	0	252	72	17	14	13.96			7044.94	2	154
109488	2017-2020	0	6.59	40	1	4	3	1	1.63	26.6	0	0	0	188	45	21	19	0.78			6306.88	2	163
117050	2017-2020	1	6.59	80	1	5	2	1	1.48	28.2	1	1	1	148	85	20	16	0.21	0		8841.06	1	155
122780	2017-2020	0	6.59	80	1	1	1	1		21.7	0	0	0	184	48	14	13	0.46			14363.8	1	154
123260	2017-2020	1	6.6	39	2	1	3	3	0.4	36.2	2	0	0	109	78	13	12	7.9			41296.9	2	162
116836	2017-2020	0	6.61	48	2	4	3	3	2.4	45.1	0	0	0	158	32	10	8	6.53			6720.07	2	156
116994	2017-2020	0	6.64	77	1	3	3	1		25.7	1	0	0	167	92	18	12	5.07			16121	2	150
110272	2017-2020	0	6.65	45	1	1	2	1	3.38	27.2	1	0	0	164	73	16	25	3.19			20380	2	167
124287	2017-2020	1	6.66	56	1	3	3	2	4.15	32	0	0	0	172	61	35	25	0.74			258159	2	157
111872	2017-2020	0	6.67	38	2	3	1	2	0.09	34.5	1	0	0	138	43	15	11	6.64			33450.7	2	172
113246	2017-2020	0	6.68	77	2	4	3	1	1.52	26.2	0	0	0	215	102	19	8	6.67			14709.9	1	172
122813	2017-2020	1	6.68	73	1	5	3	1	4.8	29.5	1	0	0	198	171	21	19	1.09			18224.9	1	161
123647	2017-2020	0	6.68	48	2	4	3	1	4.31	32.6	0	0	0	122	67	9	6	12.28			10009.1	1	149
116121	2017-2020	0	6.69	34	2	4	2	3	0.69	30.3	1	0	0	199	39	15	10	1.54			7216.24	2	151
117261	2017-2020	1	6.69	80	2	3	3	2	1.84	19.9	2	1	0	201	84	26	17	2.39			11496.3	1	161
118259	2017-2020	0	6.69	20	2	4	2	3		37.3	0	0	0	140	57	15	15	14.02			12086.5	1	171
120780	2017-2020	0	6.7	40	2	2	3	1		22.9	0	0	0	184	44	17	9	2.43			48108.5	2	153
123088	2017-2020	1	6.7	77	2	3	2	2		24	1	0	0	164	48	20	17	1.59			66266.9	2	158
119854	2017-2020	0	6.71	46	2	5	3	1	5	22.9	0	0	0	188	81	31	25	1.29			17896.9	1	166
120609	2017-2020	1	6.72	39	1	3	3	1	5	24.6	0	0	0	192	62	16	18	0.33			36496.4	1	150
122301	2017-2020	0	6.72	39	2	4	3	3		24.8	1	1	0	179	46	18	7	0.42			6613.96	2	163
118732	2017-2020	1	6.73	51	2	2	3	1	1.71	25.6	0	0	0	160	95	18	14	1.15			52134	2	157
122233	2017-2020	0	6.73	20	2	1	2	3	0.58	20.1	0	0	0	142	63	19	16	2.29			14692.9	2	167
110575	2017-2020	1	6.74	80	1	5	3	1	2.46	32.5	0	1	0	125	32	14	14	2.17			11809.1	1	161
116907	2017-2020	1	6.74	76	1	3	2	1	5	26.6	0	0	0	149	88	20	17	0.79			43420.4	2	169
120063	2017-2020	1	6.74	63	1	3	1	3	1.76	23.2	2	1	0	120	84	13	8	11.51			40652.7	2	149
123846	2017-2020	0	6.74	24	2	4	2	3	1.14	24.4	0	0	0	137	32	15	12	2.18			10198.2	1	167
110526	2017-2020	1	6.75	23	1	3	3	1	1.78	26.4	1	0	0	121	22	17	17	0.37			59384.9	1	159
114995	2017-2020	1	6.75	62	2	1	2	1	1.94	28	0	0	0	141	80	21	16	1.57			14006.8	2	165
116709	2017-2020	1	6.75	74	2	3	3	1	3.55	31	0	1	0	251	288	19	12	1.17			58884.8	1	159
122128	2017-2020	0	6.75	37	2	4	3	3	0.91	22.6	0	0	0	153	30	14	11	0.6			12436.3	1	170
118719	2017-2020	0	6.76	23	1	4	2	1	0.35	19.6	0	0	0	110	50	20	10	1.06			9137.99	1	171
119335	2017-2020	0	6.76	77	2	1	1	2	2.59	22.2	0	0	0	241	117	19	14	0.52			16466.7	1	154
117623	2017-2020	1	6.77	60	1	1	1	2		26.7	1	0	1	183	228	19	25	0.58	0	1	2461.61	2	150
116642	2017-2020	0	6.78	73	2	3	2	1	3.04	25.7	0	0	0	198	77			1.13			73586.8	2	158
114291	2017-2020	1	6.79	42	1	4	3	2	1.54	31.2	0	0	1	213	81	28	61	6.31	0		19241.5	1	172
114851	2017-2020	0	6.79	23	1	2	3	3	3.19	25	1	0	0	201	72	21	18	1.04			56854.2	1	169
109731	2017-2020	0	6.8	21	2	2	2	3	0.41	24.3	0	0	0	177	55	13	10	0.97			33934.3	2	164
117996	2017-2020	0	6.8	47	1	1	3	2	0.21	31.6	0	0	0	172	102	24	22	4.1			26184.4	2	165
119694	2017-2020	0	6.8	20	2	3	3	3	3.52	19.5	0	0	0	184	76	15	10	8.11			82618.6	2	149
121348	2017-2020	1	6.8	49	2	4	3	1	3.77	37.3	0	1	1	144	67	15	12	1.2	1		5336.19	2	151
121711	2017-2020	0	6.8	38	2	3	3	1	2.72	23	2	0	0	150	33	14	9	0.71			34956	2	159
123226	2017-2020	0	6.81	33	1	2	3	2	1.99	19	2	0	0	179	72	14	7	65.24			47432.6	3	156
111358	2017-2020	1	6.82	48	1	5	3	1	4.58	23.3	1	0	0	211	42	25	33	0.55			10185.7	1	156
111604	2017-2020	1	6.82	62	2	3	2	2	2.04	36.1	2	1	1	181	104	12	13	1.45	0		17506.9	2	166
121894	2017-2020	0	6.82	57	1	1	2	2	2.88	24.8	0	0	0	170	66	23	37	0.53			27288.6	2	166
122502	2017-2020	1	6.82	60	2	3	2	1	0.59	37.2	1	1	0	251	75	15	9	13.59			21213.4	1	158
110995	2017-2020	0	6.83	28	2	3	3	1	3.28	21.3	1	0	0	166	65	18	12	12.72			57869.8	1	155
112271	2017-2020	0	6.84	70	2	1	1	2		25.5	0	0	0	175	114	22	13	4.84			7112.03	1	162
112643	2017-2020	0	6.84	35	2	3	3	1	1.22	24.1	2	0	0	126	74	13	8	1.28			32667.6	1	157
117778	2017-2020	0	6.84	44	2	3	3	1	5	30	1	0	0	173	30	21	9	4.34			41618.9	1	171
112270	2017-2020	1	6.85	58	1	1	1	2	1.59	21.9	1	1	1	143	60	21	23	0.65	0		16505.3	2	154
118031	2017-2020	1	6.85	59	2	3	2	1	2.59	17.5	1	0	0	174	55	22	18	87.45			80412.1	2	158
124282	2017-2020	1	6.86	80	2	3	2	1	1.03	31	0	1	0	219	130	24	23	1.69			41764.6	1	157
114834	2017-2020	1	6.89	21	1	4	1	3	2.79	25.5	0	0	0	146	57	30	29	4.56			20851.9	1	165
116834	2017-2020	0	6.89	30	1	4	3	3	4.07	34.2	0	0	0	131	121	32	22	3.83			16614	2	154
122139	2017-2020	0	6.89	72	1	5	3	1	1.22	28.1	1	1	1	173	106	14	11	1.44	0	1	15207.8	1	156
110467	2017-2020	0	6.91	33	2	4	3	1	0.8	33.1	0	0	0	146	34	17	14	0.46			18905.3	2	157
113331	2017-2020	0	6.92	43	1	4	3	1	0.99	26.9	2	1	0	194	72	18	23	1.32			5111.72	2	168
123570	2017-2020	0	6.92	74	2	3	3	2	3.19	28	0	1	0	209	79	22	24	1.7			72892.1	1	169
112990	2017-2020	0	6.93	60	1	3	3	3	1.28	24.8	0	0	0	184	33	16	20	0.84			15476.5	2	150
113266	2017-2020	1	6.93	44	2	5	1	1	1.97	24.5	0	0	0	239	117	18	14	1.53			4771.41	2	170
123821	2017-2020	1	6.94	60	1	1	1	2	0.05	28.7	2	1	1	165	131	12	12	19.3	0		4418.96	1	162
110627	2017-2020	0	6.95	31	1	2	3	1	0.99	28.1	2	0	0	164	57	18	14	0.59			11793.6	2	156
120211	2017-2020	1	6.95	52	2	5	3	2	1.97	28.7	1	1	1	255	140	17	12	0.67	1		11274.8	1	161
122546	2017-2020	1	6.95	43	1	3	2	1	1.51	26.9	0	0	0	130	99	24	36	2.62			23975.3	1	158
109939	2017-2020	0	6.96	37	2	2	1	1		23.5	0	0	0	153	36	15	10	2.2			15760.4	1	170
116602	2017-2020	0	6.96	21	1	5	2	3	1.38	29.1	0	0	0	199	47	22	22	0.36			27937.3	1	160
123035	2017-2020	0	6.97	22	2	3	2	3		24.2	0	0	0	139	97	12	9	0.47			38825.1	2	167
123525	2017-2020	0	6.97	32	1	3	3	3	5	23.8	0	0	0	161	84	15	16	1.91			110624	1	170
115203	2017-2020	1	6.98	60	1	5	3	1		29.1	1	1	1	76	85	16	14	4.45	0	1	127455	2	153
115601	2017-2020	0	6.98	22	2	4	2	1	1.49	28	0	0	0	179	81	17	9	8.29			9594.79	2	151
111729	2017-2020	1	6.99	31	1	5	3	1		27.4	0	0	0	190	102	25	22	1.62			31513.9	2	157
115313	2017-2020	1	6.99	59	2	4	3	3	3.29	38.9	0	0	0	197	50	12	10	15.91			12309.2	1	170
120683	2017-2020	0	6.99	71	1	3	3	1		26.4	0	1	0	162	110	22	21	0.59			28802.7	2	156
109379	2017-2020	0	7	66	2	3	2	1	1.52	33.4	1	1	0	179	47	12	8	33.59			44769.8	1	157
123037	2017-2020	1	7	67	1	3	3	1	5	24.3	1	0	0	244	126	20	19	0.51			108234	2	161
119070	2017-2020	0	7.01	25	2	3	2	1	4.93	27.9	0	0	0	165	45	14	13	0.34			77699.6	1	158
112174	2017-2020	0	7.04	60	2	4	3	2		24.7	0	0	0	149	78	17	11	3.26			5130.31	1	152
113479	2017-2020	0	7.04	60	2	3	3	2	2.07	23.8	0	0	0	184	54	28	19	0.41			145124	2	157
123992	2017-2020	0	7.04	62	1	4	2	1	2.65	22.4	0	1	0	184	122	25	18	2.69			5313.65	2	169
111754	2017-2020	1	7.05	66	2	1	1	2	2.3	26.6	1	0	1	171	88	20	31	2.68	0		15471.1	2	152
112512	2017-2020	0	7.07	55	2	1	3	1	5	28.3	0	0	0	241	58	16	18	2.02			6217.59	2	151
109606	2017-2020	0	7.09	32	2	4	2	3	1.18	22.2	0	1	0	196	25	20	20	1.2			11591.4	2	170
116330	2017-2020	0	7.09	41	1	3	2	1	3.58	25.8	1	0	0	259	123	18	19	0.57			42633.2	1	151
119361	2017-2020	1	7.09	72	1	3	3	1	1.75	28.3	0	1	1	112	349	19	27	2.2	0		6667.79	2	149
110318	2017-2020	1	7.1	61	1	4	3	1	4.25	27.2	1	0	0	168	49	24	28	0.83			7850.99	2	172
110415	2017-2020	1	7.1	50	1	5	3	1	4.98	26.3	0	0	0	161	108	20	14	0.43			5320.97	1	155
120018	2017-2020	0	7.11	30	2	4	3	3		42.2	0	1	0	135	39	9	9	2.77			10469.7	1	158
121346	2017-2020	0	7.11	52	1	1	1	1	2	27.2	1	0	0	236	73	25	28	1.62			18421.8	2	154
111168	2017-2020	0	7.12	44	2	3	3	1	3.88	19.1	0	0	0	201	88	12	8	0.56			60074.9	2	152
118003	2017-2020	0	7.12	80	1	3	3	1	5	23.6	0	0	0	135	103	23	27	0.18			33759.6	2	159
118450	2017-2020	0	7.12	21	1	3	3	3	5	26.6	1	0	0	149	31	21	21	1.58			365978	2	153
121587	2017-2020	1	7.12	23	1	5	1	3		21.2	2	0	0	206	208	23	21	0.28			9997.86	2	151
112347	2017-2020	1	7.13	56	1	1	3	2	1.69	24.6	0	0	0	175	179	19	16	1.72			26680.8	2	172
115342	2017-2020	0	7.13	36	1	1	1	1	1.37	27.4	0	0	0	183	63	17	20	2.23			33207.3	1	172
115751	2017-2020	1	7.13	61	2	4	3	1	3.05	27	1	0	0	283	333	22	25	0.91			6630.29	2	152
121570	2017-2020	1	7.14	43	2	1	2	1	1.74	24	0	0	0	185	44	14	10	0.95			22272.9	1	162
120387	2017-2020	1	7.15	65	1	3	3	1	5	28.8	0	0	0	267	86	19	23	6.85			38475.2	2	168
122134	2017-2020	1	7.15	80	2	3	3	2		29.2	1	0	1	120	30	17	9	1.11	0		33300.6	1	158
115988	2017-2020	1	7.17	57	2	3	3	1	5	28.7	0	0	0	183	122	24	32	0.35			110764	3	156
116110	2017-2020	0	7.17	39	2	3	3	1	5	25.4	0	0	0	221	44	20	16	0.92			67231.5	1	156
119266	2017-2020	1	7.18	46	1	4	2	3		29.8	0	0	1	259	123	21	25	2.59	1		8713.09	1	150
114058	2017-2020	0	7.19	80	1	3	2	2	2	25.1	0	0	0	146	71	14	12	16.99			17082.6	2	159
122885	2017-2020	0	7.19	22	1	3	3	2	1.69	24.5	0	0	0	147	26	15	10	0.44			26970.3	2	164
123674	2017-2020	1	7.19	59	1	4	1	3	1.77	37.6	0	1	0	121	88	21	18	3.68			5632.33	1	150
123853	2017-2020	1	7.19	67	1	4	2	1		25.9	1	1	0	155	68	17	17	0.32			2727.29	2	150
112335	2017-2020	0	7.21	58	2	2	3	1		25	0	0	0	213	41	11	11	3.98			20945.6	2	168
113311	2017-2020	1	7.21	70	1	3	1	1	1.11	27.9	2	0	0	167	115	17	15	0.62			3610.94	2	167
118459	2017-2020	0	7.21	80	1	3	2	1		28.4	1	1	0	196	107	14	12	3.72			18088.2	1	149
119081	2017-2020	0	7.21	23	1	1	3	3	3.29	28.3	0	0	0	154	65	16	13	0.45			65714.5	2	162
112327	2017-2020	1	7.22	57	1	3	3	1	5	37.4	0	1	0	155	104	27	38	10.3			111145	1	158
123918	2017-2020	1	7.22	54	2	2	3	1	5	32.3	2	1	0	239	249	18	26	6.5			11713.8	2	155
111238	2017-2020	1	7.24	38	1	1	1	3	0.59	27.6	0	0	0	281	126	85	89	0.98			11711.3	1	160
120366	2017-2020	1	7.24	31	1	3	3	3	4.61		0	0	0	145	56	14	20	0.73			68094.7	1	158
112772	2017-2020	1	7.25	23	1	3	1	3	0.8	33	0	0	0	165	45	19	19	1.83			22296.6	1	167
116451	2017-2020	0	7.25	36	2	1	1	1		25.8	1	0	1	189	103	19	16	5.94	1		13868.2	1	162
121489	2017-2020	1	7.25	80	1	3	3	1	3.55	36.1	1	1	1	125	100	13	14	1.64	0		11627	2	159
120208	2017-2020	0	7.26	80	1	3	3	2	5	22.7	1	0	0	174	71	28	20	0.85			15061.8	1	171
112770	2017-2020	1	7.27	72	1	3	2	1	3.4	28.5	2	0	0	177	87	22	17	1.71			17804.2	2	159
112851	2017-2020	0	7.28	73	1	3	3	1	2.77	26.3	1	1	1	141	104	19	15	2.94	0	1	9740.42	1	165
118504	2017-2020	0	7.28	25	1	3	1	1	0.51	31.4	0	0	0	147	272	22	18	6.17			22207.5	1	167
121948	2017-2020	0	7.28	51	2	4	3	3	0	24.5	0	0	0	310	196	20	12	2.5			13056.6	1	163
112386	2017-2020	1	7.29	63	1	3	3	1	5	26.8	2	0	0	188	166	16	14	4.75			91063.3	1	153
118411	2017-2020	1	7.29	67	1	3	3	1	3.6	30.1	1	0	0	200	102	18	21	4.31			21018.5	2	151
120350	2017-2020	1	7.29	59	2	3	3	2	3.3	28.7	0	0	0	294	123	21	22	1.61			47418.9	2	149
110698	2017-2020	0	7.3	67	2	4	3	1	5	30.2	0	1	1	144	59	19	18	2.09	0	1	11306.3	1	169
120557	2017-2020	0	7.3	80	1	4	1	1	1.1	21.8	2	1	0	135	79	13	10	0.87			4920.95	2	166
123628	2017-2020	0	7.3	40	2	5	3	1	1.79	24.2	0	0	0	162	63	14	11	0.83			13058.7	1	162
124360	2017-2020	1	7.3	59	2	3	3	1	3.44	35.3	2	0	0	240	253	11	8	13.16			21739.5	2	151
113364	2017-2020	1	7.31	38	2	2	1	1	0.68	26.4	0	0	0	178	97	11	10	1.71			15401.7	1	170
118172	2017-2020	0	7.31	43	2	4	1	3	0.04	22.9	2	0	0	147	68	18	10	0.31			7278.05	1	168
124391	2017-2020	1	7.32	69	2	3	1	2	0.84	24.5	2	0	0	215	100	56	103	5.45			31364.7	1	149
115485	2017-2020	0	7.33	54	2	4	3	2	1.17	26.3	2	1	0	187	49	20	21	1.24			9182	1	168
115957	2017-2020	1	7.34	80	1	3	2	2	2.35	26.4	1	1	0	137	70	19	14	0.41			16476.2	2	150
124689	2017-2020	1	7.34	63	1	3	1	1	1.4	26.2	1	0	0	290	201	18	19	2.34			16804.2	1	151
117432	2017-2020	0	7.35	66	2	4	3	2	2.11	25.8	0	1	0	155	89	14	11	1.04			7011.77	1	152
117549	2017-2020	1	7.35	29	1	3	3	1	5	29.2	0	0	0	130	43	75	37	1.72			69996.3	1	150
124132	2017-2020	0	7.35	80	2	4	1	2	1.27	24.6	1	1	1	150	119	17	9	5.16	0		6061.43	2	170
122996	2017-2020	0	7.36	47	2	5	3	1	3.73	25.9	1	0	0	167	63	14	14	1.95			13006	1	162
121650	2017-2020	0	7.37	38	1	2	2	1	2.67	26.7	0	0	0	197	134	29	39	1.13			26508.1	2	161
113917	2017-2020	0	7.39	31	1	2	3	3	2.65	28.4	0	0	0	155	71	30	41	1.13			22172.8	3	156
117438	2017-2020	0	7.39	39	1	3	3	1	4.8	27.4	1	1	0	213	170	17	23	1.5			66100.6	1	149
122363	2017-2020	0	7.39	39	1	5	1	1	4.17	23	0	1	0	188	124	30	43	0.62			27207.2	1	161
110981	2017-2020	1	7.4	39	2	3	3	1	0.8	35.7	2	0	0	172	46	14	13	1.02			14778.9	1	167
114312	2017-2020	0	7.4	33	2	1	1	1	1.99	25.2	0	0	0	116	31	14	12	0.65			22684.1	1	151
121182	2017-2020	0	7.41	45	1	5	3	1	0.32	27	0	0	0	144	97	16	12	1.55			3816	1	167
123281	2017-2020	1	7.44	80	2	3	2	2	5	26.1	1	0	0	266	203	18	14	11.57			47657.7	2	149
116404	2017-2020	1	7.45	70	2	2	2	1		24.7	0	0	0	160	65	24	13	2.03			16872.3	1	149
121972	2017-2020	1	7.46	38	1	5	3	1	4.62	25.7	0	0	0	187	226	29	68	1.64			10493.5	2	165
122239	2017-2020	0	7.46	35	1	4	3	3	2.43	20.4	0	1	0	174	73	14	8	0.98			26802.4	1	172
111071	2017-2020	1	7.48	22	1	1	3	3		35.9	0	0	0	193	103	22	44	1.76			20847.7	2	164
111930	2017-2020	1	7.48	73	1	2	2	2	2.21	34	2	0	0	106	84	16	11	6.64			26895.1	2	153
117631	2017-2020	1	7.48	72	2	3	3	1	2.04	26.1	0	0	0	202	143	24	17	2.18			49648.2	1	157
109282	2017-2020	1	7.49	76	1	3	3	1	3.61	26.6	1	1	0	233	132	19	17	3.11			31816.3	2	164
117275	2017-2020	1	7.49	63	1	5	1	1	2.38	24.9	0	0	0	149	164	15	16	0.69			11953.3	2	155
123165	2017-2020	0	7.5	34	2	3	3	1		24.7	0	0	0	191	38	17	9	0.75			30081.2	2	156
109864	2017-2020	1	7.51	75	2	3	2	1	5	26.2	0	0	0	262	67	18	16	0.5			55916.6	2	159
116123	2017-2020	1	7.51	48	1	2	3	1	2.66	44.6	0	1	1	111	55	16	14	0.78	0	1	20392.8	2	159
121776	2017-2020	1	7.51	59	2	3	3	1	3.12	27.3	2	1	0	149	158	20	13	6.73			18213.8	1	149
112213	2017-2020	1	7.52	39	2	3	3	3	0.71	44.6	1	1	0	171	144	14	22	2.42			82363	2	149
117990	2017-2020	0	7.52	34	2	5	2	1		25.5	0	0	0	194	109	20	19	1.21			14207.6	2	169
116290	2017-2020	0	7.53	31	2	4	3	3	1.18	22.8	0	0	0	133	41	16	12	2.74			7658.86	2	170
123380	2017-2020	1	7.53	48	2	5	3	1	4.08	32.3	1	0	0	176	58	16	15	0.41			9410.15	2	154
116707	2017-2020	1	7.54	65	2	4	2	3		32.2	2	1	0	188	80	17	16	30.82			6182.34	2	166
118675	2017-2020	1	7.54	59	1	3	1	1	5	26.8	1	1	0	153	84	20	21	0.35			115317	1	156
117974	2017-2020	1	7.55	39	2	5	3	1	5	23.9	0	0	0	193	119	23	25	2.73			23951.7	1	159
120413	2017-2020	1	7.55	28	1	5	3	1	2.35	38.4	2	0	0	141	62	23	29	11.49			12004.7	2	163
111556	2017-2020	1	7.56	52	2	4	3	2	1.66	49	0	1	0	198	42	14	13	28.5			6038.5	2	167
121309	2017-2020	0	7.56	70	2	3	3	2	1.2	29.3	0	1	0	253	137	29	35	0.97			43051.7	2	157
123862	2017-2020	1	7.56	73	1	3	3	1	4.64	29.7	1	1	1	156	185	18	18	0.9	0		21702	2	150
114835	2017-2020	1	7.57	56	2	3	3	3	2.25	27.5	0	1	0	207	64	14	14	0.7			35691.6	2	149
115959	2017-2020	0	7.57	20	1	1	3	3	0.39	20.5	0	0	0	157	112	18	11	0.19			10402.4	2	151
120817	2017-2020	1	7.57	59	1	2	3	1	0.17	29	0	0	0	205	86	30	27	1.2			10839.9	2	156
121720	2017-2020	1	7.58	79	2	3	3	2	4.2	21.1	1	0	0	262	53	20	13	1.21			29194.8	2	159
121771	2017-2020	1	7.58	41	1	5	3	1		29.7	0	0	0	147	49	22	18	0.27			12845.4	1	161
114916	2017-2020	0	7.59	56	2	4	3	1		26.4	2	0	0	187	56	17	14	4.09			8277.27	1	156
119891	2017-2020	1	7.59	30	1	4	3	2		25.8	0	0	0	180	111		37	2.34			14513.1	2	170
122468	2017-2020	0	7.59	31	1	1	1	1	0.89	29.4	0	0	0	225	160	28	46	1.82			15487.1	1	168
109677	2017-2020	0	7.6	76	2	2	1	2	4.06	36.6	0	1	1	179	152	19	11	15.65	1	1	18746.7	2	153
121548	2017-2020	0	7.6	68	1	3	3	2	2.43	26.2	1	1	1	151	160	12	12	0.58	0		152697	1	163
122911	2017-2020	0	7.6	27	2	1	3	1	1.2	28.3	1	0	0	206	121	22	21	6.2			35713	2	172
123781	2017-2020	0	7.6	25	2	4	2	3	2.77	28.5	0	0	0	192	46	15	9	1.22			25151.1	2	170
109297	2017-2020	0	7.61	30	2	5	3	3		23.2	0	0	0	214	44	14	17	0.56			14974.4	2	154
110155	2017-2020	1	7.61	22	1	4	2	3	1.72	25.7	0	0	0	124	54	17	12	0.17			10750.1	2	151
123801	2017-2020	1	7.62	58	1	3	3	2	2.43	24.7	2	1	0	216	134	29	38	2.89			26009.2	1	170
110030	2017-2020	0	7.63	27	2	4	2	3	1.09	21.3	0	0	0	146	39	17	8	2.86			43392.8	2	149
112041	2017-2020	1	7.63	30	1	2	1	3		38.9	2	0	0	167	109	19	18	6.7			14210.2	1	151
114387	2017-2020	0	7.63	30	2	3	3	3	0.15	25.9	0	1	0	140	58	16	16	6.51			29081.8	1	157
115895	2017-2020	1	7.63	70	1	5	3	1	0.79	29.8	0	0	0	172	114	16	14	0.94			10358.5	2	156
111887	2017-2020	0	7.65	29	2	4	3	1	3.98	19.3	1	0	0	173	69	20	15	0.43			16409.4	1	170
120863	2017-2020	0	7.65	54	1	5	1	1	1.27	20.4	2	0	0	177	50	23	13	1.04			24931.5	1	157
113353	2017-2020	0	7.66	60	2	5	2	2		19.6	2	0	0	254	102	22	10	0.97			5579.51	2	163
117265	2017-2020	0	7.66	75	1	4	2	2	5	23.4	0	0	0	205	47	19	15	1.47			13875.1	2	153
121102	2017-2020	0	7.67	45	1	5	2	3	0.4	28.9	2	1	0	200	116	15	15	4.04			28707.2	1	157
117540	2017-2020	1	7.68	69	1	3	3	1	4.93	28.2	1	1	0	171	53	15	10	1.52			151346	1	166
115187	2017-2020	1	7.69	63	1	1	2	2		26.3	1	0	0	179	142	25	23	4.05			22193	1	160
110071	2017-2020	0	7.7	59	1	4	3	1	2.37	26.2	0	1	0	142	48	22	27	3.08			11534.7	1	158
117925	2017-2020	1	7.7	35	1	2	1	1	1.82	36.4	1	0	0	245	87	25	26	3.1			35017.8	1	153
122639	2017-2020	0	7.7	48	1	5	3	1	3.38	25.5	2	0	0	254	119	22	20	0.29			8716.26	1	162
124413	2017-2020	1	7.7	36	1	4	3	2	5	28.7	0	0	0	109	40		18	0.38			15957.7	1	156
109544	2017-2020	1	7.71	76	2	3	1	2	0.4	42.1	1	0	1	154	148	17	13	0.86	0	1	42110.5	1	157
117574	2017-2020	0	7.71	46	1	3	3	1	3.69	24.3	0	0	0	165	122	32	21	0.45			48462	2	159
124106	2017-2020	0	7.71	40	2	4	2	1		25.9	0	0	0	106	18	15	10	0.43			16380.7	2	171
120594	2017-2020	1	7.72	61	1	4	1	1		28.9	1	1	1	227	217	14	19	6.83	0		2803.92	1	167
122369	2017-2020	1	7.72	26	2	4	3	1	0.31	21.9	2	0	0	228	56	112	45	2.13			12919.4	2	170
111510	2017-2020	1	7.73	39	1	3	3	2	4.22	25.6	2	0	0	169	40	19	18	0.11			64151.2	2	159
113972	2017-2020	1	7.73	35	1	1	2	1	2.52	28.5	0	0	0	151	87	15	27	1.13			42583.5	2	166
124580	2017-2020	0	7.74	80	2	3	2	1	4.27	23	0	1	0	138	62	16	10	0.97			74593	2	157
113761	2017-2020	0	7.75	25	1	5	1	3	2.21	25.5	2	0	0	199	85	16	22	0.61			46926.1	1	149
122526	2017-2020	0	7.75	23	1	1	1	1	2.72	21.1	0	0	0	150	51	28	20	7.16			25548.6	2	161
124821	2017-2020	0	7.75	63	1	4	1	2	3.71	25.5	0	1	0	155	51	17	13	0.51			4853.43	1	158
110137	2017-2020	1	7.77	52	1	2	3	1	1.92	24.5	0	0	0	138	69	17	17	0.63			8254.44	2	151
122367	2017-2020	0	7.77	59	2	4	3	2	2.67	38.2	0	1	0	185	40	15	9	5.77			5314.74	1	150
123231	2017-2020	1	7.77	67	1	4	3	1	5	32.2	1	1	1	180	55	16	16	5.62	1		7916.09	1	172
115257	2017-2020	1	7.78	39	2	3	3	2	4.07	23.3	2	1	0	218	166	15	10	0.79			160860	2	157
115110	2017-2020	1	7.79	42	1	4	2	1		26.3	1	0	0	197	121	19	25	1.7			15998.3	2	172
113413	2017-2020	0	7.81	32	2	4	2	1	1.74	31.4	0	0	0	143	26	14	11	2.37			33049.4	1	172
109976	2017-2020	0	7.83	58	1	4	3	1	0	26.7	2	1	0	103	35	29	20	2.97			7505.57	1	152
120312	2017-2020	1	7.83	33	1	3	3	1	5	32.2	1	0	0	160	40	17	20	0.73			162404	2	172
121237	2017-2020	1	7.83	63	2	3	2	1	3.08	30.6	2	0	0	291	96	19	10	1.97			91453	2	158
117198	2017-2020	1	7.84	36	1	3	3	1	5	27.8	0	0	0	188	110	25	32	0.61			149405	1	164
117884	2017-2020	1	7.84	66	2	2	3	1	1.03	30	0	1	0	241	104	22	16	1.32			8784.94	1	149
120097	2017-2020	0	7.84	70	2	5	3	1	2.01	24	1	1	0	161	128	27	25	0.53			9976.79	2	166
120666	2017-2020	0	7.84	49	1	4	2	2	0		2	1	0	246	134	13	17	9.59			7129.95	1	150
122063	2017-2020	1	7.84	44	2	3	3	2	1.57	27.2	2	0	0	192	143	11	9	5.65			46941.9	2	163
122078	2017-2020	1	7.84	77	2	3	3	1	1.76	24.6	0	1	0	135	166	19	14	0.53			16321	2	169
119864	2017-2020	1	7.85	80	1	3	2	2	2.16	25	0	0	0	152	121	19	18	0.76			13510.8	2	159
124668	2017-2020	0	7.86	76	2	2	3	2	5	23.6	0	0	0	370	84	17	10	0.75			10444.5	1	158
119076	2017-2020	1	7.87	67	2	4	2	2	0.64	51.9	0	1	0	199	78	13	7	16.13			5528.97	1	150
112409	2017-2020	1	7.89	52	1	5	1	1	1.9		0	0	0	164	74	17	16	1.48			10361.4	1	162
110323	2017-2020	0	7.9	48	2	3	2	2		30.4	1	0	0	210	85	19	15	2.72			52637.8	3	156
112931	2017-2020	0	7.9	42	2	4	3	1	2.37	26.8	0	0	0	178	63	25	11	0.64			16199.3	2	153
119795	2017-2020	0	7.91	67	2	3	3	2	2.49	24.8	2	0	0	224	255	20	18	3.6			8069.25	2	167
116522	2017-2020	1	7.92	59	1	2	3	1	2.66	31.2	0	0	0	285	171	21	28	2.2			15367.4	1	149
116713	2017-2020	1	7.92	47	2	5	3	1	1.21	27.5	0	0	0	198	134	12	9	1.04			14223.3	3	156
117278	2017-2020	0	7.92	33	2	3	2	3	1.73	25.7	2	0	0	148	66	15	11	0.69			31791.2	1	150
120392	2017-2020	0	7.92	27	2	3	3	1	5	28.3	0	0	0	161	61	11	8	0.47			70924.9	2	152
122140	2017-2020	0	7.92	53	2	5	2	1	1.21	28	2	1	1	221	122	12	13	1.61	0		11732.5	1	150
109607	2017-2020	1	7.94	63	1	1	1	1	1.94	23.2	0	0	0	269	136	16	18	2.53			7670.32	2	165
114505	2017-2020	1	7.95	41	2	5	2	1	1.49	24.6	0	0	0	163	68	15	11	0.54			19231.2	1	166
118396	2017-2020	0	7.95	57	2	1	1	2		26.4	0	0	0	236	247	30	31	2.29			10962.8	2	164
121606	2017-2020	1	7.96	44	2	1	1	1	1.58	27.6	0	0	0	164	72	17	17	6.53			10385	2	155
115042	2017-2020	0	7.97	45	1	4	3	1	3.4	40	0	0	0	165	67	21	18	6.94			11733.2	2	166
110888	2017-2020	1	7.98	68	2	4	2	1	1.11	35.2	1	1	1	112	51	18	27	4.78	0	1	6018.39	1	152
115455	2017-2020	0	7.98	41	2	4	3	1	3.5	22.9	0	1	1	142	63	16	15	0.93	0		22375	2	149
119617	2017-2020	0	7.98	66	2	3	3	2	5	24.2	0	0	0	196	78	15	16	0.6			118818	1	164
119968	2017-2020	1	7.98	70	1	3	1	1	2.03	43.2	1	1	1	118	101	13	12	14.15	0	1	30698.9	2	163
114106	2017-2020	1	8	75	2	3	3	2	2.8	34.4	0	1	1	278	167	12	9	1.31	0	1	18420.8	2	156
116693	2017-2020	0	8	72	1	4	2	2		28.2	0	1	0	128	70	20	20	0.43			3362.02	1	167
124769	2017-2020	0	8	28	2	5	3	1	3.69	24.5	0	0	0	130	51	19	12	0.98			20080.4	1	166
114620	2017-2020	0	8.01	51	2	3	3	1	4.97	31.5	0	0	0	170	110	21	17	2.89			108368	3	156
116428	2017-2020	1	8.01	47	1	3	3	1	3.03	28.6	0	1	0	180	231	18	19	0.58			100366	1	158
111232	2017-2020	0	8.02	59	2	2	2	3	1.72	24.3	0	0	0	299	75	19	15	1.28			14542.1	2	169
111488	2017-2020	0	8.02	21	1	4	3	3	1.61	22.8	0	0	0	157	69	27	11	0.11			8059.92	1	150
113983	2017-2020	1	8.04	66	2	3	3	1	5	27.3	0	0	0	209	97	14	13	0.73			122840	2	172
110532	2017-2020	1	8.05	57	2	3	2	1	2.65	37.3	0	1	1	211	101	18	20	2.09	0	1	189290	2	172
120836	2017-2020	0	8.05	72	1	3	3	1	1.78	24.1	0	0	0	136	98	31	25	1.23			61316.2	1	165
110389	2017-2020	0	8.06	70	1	3	3	1	5	25.5	0	1	0	170	58	20	17	0.56			29671.9	2	150
113576	2017-2020	0	8.06	43	1	5	3	3	4.07	25.7	2	0	0	149	68	19	33	0.22			19457.8	1	154
119270	2017-2020	1	8.06	62	1	3	2	2	1.44	27.1	1	0	0	152	90	16	23	81.45			14535.7	1	158
121029	2017-2020	1	8.06	76	1	4	3	2	0.65		1	0	0	138	57	17	16	8.02			6598.53	2	171
114056	2017-2020	1	8.07	50	1	2	3	1	5	29.9	0	1	0	125	53	29	41	4.92			31829.6	2	165
116533	2017-2020	0	8.08	50	2	3	3	1	2.44	27.7	0	0	0	202	81	14	7	1.08			27638.5	2	150
115280	2017-2020	0	8.1	25	1	5	3	3	5	22.6	0	0	0	182	39	14	14	2.45			25259.5	1	154
115800	2017-2020	1	8.1	45	2	3	3	1	5	40.5	2	0	0	207	57	12	15	7.58			25517.8	2	156
116822	2017-2020	0	8.1	20	2	3	3	3	3.79	19	0	0	0	156	36	15	13	0.3			39909.2	2	169
120965	2017-2020	0	8.11	55	2	3	3	1	5	23.6	0	0	0	185	83	17	14	0.45			26149.2	2	151
113049	2017-2020	1	8.12	58	2	1	1	1	1.36	28.9	0	0	1	225	118	18	31	2.64	0	1	8112.58	2	155
117942	2017-2020	1	8.12	36	2	1	3	1	2.86	40.9	0	0	0	151	64	10	10	5.03			21076.2	1	158
120021	2017-2020	1	8.12	56	2	4	1	1	1.79	37.6	2	0	0	176	116	16	29	11.8			13325.4	2	165
112569	2017-2020	1	8.13	46	2	1	1	3	0.68	28.7	2	0	0	156	107	17	14	3.07			23242.3	2	162
122776	2017-2020	0	8.13	63	1	1	1	1	1.52	28.7	1	0	0	182	165	25	40	0.74			6451.34	1	155
124710	2017-2020	0	8.14	22	2	3	3	3	1.71	21.7	0	0	0	195	77	15	7	6.13			51033.2	2	169
114015	2017-2020	1	8.15	62	1	3	2	1	3.12	29	2	1	0	207	93	15	13	0.53			29868	1	149
123273	2017-2020	1	8.15	20	2	4	3	3	1.14	32	0	0	0	113	58	10	8	2.3			31882.6	2	157
110292	2017-2020	1	8.17	79	1	3	3	1	2.79	27.8	1	1	1	184	1479	47	60	1.07	0	1	14259.3	1	164
115472	2017-2020	1	8.17	46	2	5	3	1		30	0	0	1	198	105	18	15	7.45	0		21065.3	1	169
115494	2017-2020	1	8.18	62	1	2	3	2	1	35.5	1	1	1	274	141	17	16	5.78	0		9842.19	1	165
118873	2017-2020	0	8.18	69	1	5	3	1	5	22.5	0	0	0	207	116	26	23	1.88			7431.95	1	153
121961	2017-2020	1	8.18	41	1	3	3	1	5	30.9	0	0	0	211	62	13	9	2.64			77300.9	1	158
122886	2017-2020	0	8.18	31	1	4	3	1	2.89	31.2	2	0	0	136	32	14	15	0.47			7644.17	1	167
111060	2017-2020	0	8.19	23	2	4	3	3	1.13	35	0	0	0	155	23	9	7	1.87			5301.4	1	171
116018	2017-2020	0	8.19	73	1	3	3	1		26.1	0	1	0	150	169	19	18	3.24			9586.5	2	166
124008	2017-2020	1	8.19	39	2	2	1	2		30.6	0	0	0	225	208	16	12	2.75			24167.4	2	153
113891	2017-2020	1	8.2	40	2	5	3	1	4.34	26.9	0	0	0	178	58	18	13	1.06			8421.73	2	156
115292	2017-2020	1	8.22	62	1	3	3	1	3.75	29.9	0	0	0	228	114	21	26	1.54			49554.3	1	149
123011	2017-2020	1	8.22	80	1	4	3	2	5	28.1	1	1	0	118	49	24	21	0.37			4590.12	2	155
112799	2017-2020	0	8.23	74	1	2	1	2	2.25	19.3	1	0	0	178	39	16	11	9.53			10608.7	1	159
124434	2017-2020	0	8.23	23	1	2	3	3	2.96	20.8	2	0	0	127	26	15	13	0.6			9700.21	2	156
115192	2017-2020	1	8.24	67	2	3	2	1	2.32	34.2	0	0	0	223	122	18	17	3.09			35400.4	2	151
111704	2017-2020	1	8.25	52	2	5	2	2	0.08	27.5	0	0	1	240	132	22	13	0.78	1		20114.8	1	169
115772	2017-2020	0	8.25	34	2	1	2	1	2.52	23.5	0	0	0	134	51	24	26	0.84			27924.3	2	166
121401	2017-2020	1	8.25	35	2	1	2	1	1.79	31.8	0	0	0	144	96	13	10	2.01			33902.6	2	161
109378	2017-2020	0	8.26	36	1	3	3	3	5	29.9	0	1	0	179	149	24	42	2.25			45783.3	2	171
116923	2017-2020	1	8.26	55	2	5	2	1	1.22	30.9	0	1	0	242	166	20	43	2.16			132785	1	164
123322	2017-2020	0	8.26	39	2	5	3	1	2.89	27.8	1	0	0	164	60	12	9	0.5			10006.7	2	166
111710	2017-2020	1	8.27	22	2	4	3	3	5	22.2	0	0	0	136	38	17	15	0.22			19171.8	3	156
114453	2017-2020	0	8.27	39	2	4	3	1	0.95	28.5	0	0	0	167	82	13	8	7.42			9232.5	2	171
116510	2017-2020	0	8.27	55	2	3	3	1	5	40.2	0	0	0	221	112	14	11	0.89			69289	2	171
116699	2017-2020	0	8.27	51	1	2	3	1	0.76	25.6	2	0	0	192	46	26	32	3.38			26967.6	1	156
120076	2017-2020	1	8.28	45	2	4	3	3	3.67	46	0	1	0	140	55	19	18	3.56			24612.1	1	172
122909	2017-2020	0	8.28	64	2	4	3	2	4.2	26.2	0	1	1	224	85	14	10	2.86	0		5804.79	1	171
112067	2017-2020	0	8.29	63	1	2	1	2		25.6	0	0	0	183	83	27	24	1.92			9587.07	2	149
118017	2017-2020	0	8.29	79	2	3	3	1	3.55	32.4	1	0	0	149	112	18	16	0.72			31552	1	149
123079	2017-2020	0	8.29	40	2	3	3	2	3.59	26.5	2	0	0	218	91	13	8	1.11			66737	1	153
110180	2017-2020	1	8.3	80	1	3	3	1		23.4	1	1	0	127	64	22	22	1.1			31041.7	2	164
110228	2017-2020	1	8.3	44	1	4	3	1	5	36.1	2	0	0	274	82	20	23	0.67			20051.2	1	164
113488	2017-2020	0	8.3	80	2	3	1	2	2.96	28.5	0	0	0	243	124	15	13	1.38			25282.6	2	158
120720	2017-2020	0	8.3	42	1	3	2	1	0.93	27.5	2	0	0	264	86	18	23	7.23			32320.7	2	149
110942	2017-2020	0	8.31	68	2	4	3	1	3.46	25.3	2	1	0	161	97	19	10	1.1			6336.99	1	161
111489	2017-2020	0	8.31	35	2	4	3	2	1.71	34.7	0	1	0	131	34	19	19	4.14			10830.2	2	163
119406	2017-2020	1	8.31	80	2	3	2	2	1.78	30.8	0	0	1	160	65	22	17	0.46	1		28999.4	1	157
114357	2017-2020	1	8.32	75	2	5	2	2	4.62	25.7	0	1	0	152	101	19	15	2.63			10363.4	2	165
114673	2017-2020	1	8.32	49	1	5	3	1	5	25.2	0	0	1	252	194	21	27	1.67	0		10816.5	1	170
115338	2017-2020	0	8.32	49	2	3	3	1	5	26.4	1	0	0	171	31	21	12	1.39			41703.7	2	164
121647	2017-2020	0	8.32	63	2	4	3	2	1.35	24.3	0	0	0	142	43	28	19	0.74			5120.88	2	170
122004	2017-2020	0	8.33	40	2	3	2	1	1.55	29.7	2	0	0	160	105	24	28	3.02			59796.9	1	171
123363	2017-2020	0	8.34	34	2	1	2	1		20.7	0	0	0	188	97	19	20	0.77			46949.1	1	159
124486	2017-2020	0	8.34	36	2	3	3	3	1.48	33.8	0	1	0	247	364	16	15	5.25			44981.6	2	164
118985	2017-2020	0	8.36	54	1	3	1	2	1.92	26.3	0	0	0	225	63	29	27	4.79			120993	2	149
123709	2017-2020	0	8.36	51	2	2	1	1		21.8	0	0	0	184	146	24	13	8.48			8690.21	1	151
117864	2017-2020	0	8.37	63	2	4	3	2	4.25	25.9	2	0	0	147	68	35	22	0.77			7166.07	2	154
113547	2017-2020	1	8.38	74	2	4	2	3	2.13	39.8	2	1	1	141	60	10	6	1.18	0		16539.4	1	163
122657	2017-2020	1	8.38	72	1	1	1	2	3.29	29.3	1	1	1	168	350	16	20	1.13	0		10776.2	2	154
115788	2017-2020	0	8.39	65	2	4	3	2	2.66	23.6	1	1	0	239	70	19	16	0.36			5988.28	1	168
121938	2017-2020	1	8.39	38	2	1	2	3	0.6	27.9	2	0	0	244	90	178	112	5.34			24165.7	1	170
124338	2017-2020	0	8.39	32	2	5	3	1		27.9	0	0	0	166	58	16	14	1.96			24069.9	1	169
113087	2017-2020	1	8.4	55	2	3	3	2	1.52	35.4	1	0	0	197	238	18	14	2.9			20633.3	2	166
114789	2017-2020	1	8.41	57	1	3	1	2	1.33	37.2	2	1	1	129	163	18	16	5.74	1		9831.9	1	167
119277	2017-2020	0	8.42	35	2	3	3	1	2.44	34.8	1	0	0	200	149	17	13	3.66			45064.2	2	163
123087	2017-2020	1	8.42	21	1	1	3	3		21.1	0	0	0	165	45	15	9	2.84			19949.6	2	160
123494	2017-2020	1	8.42	44	2	2	3	2	4.22	33	0	0	0	144	76	13	10	3.34			16906.2	2	159
124685	2017-2020	0	8.42	50	2	5	3	2	1.22	35.1	0	0	0	204	84	19	21	3.43			10111.9	1	161
110915	2017-2020	0	8.43	80	2	4	3	1	2.77	24.7	0	1	0	210	39	14	6	19.57			16268.6	1	172
117263	2017-2020	1	8.43	56	1	4	2	1	4.91	32.7	1	0	0	175	40	19	29	2.68			22048.5	1	159
121077	2017-2020	0	8.44	30	1	2	1	1	1.19	30.1	0	0	0	120	96	24	49	0.92			17549.7	2	164
121944	2017-2020	1	8.44	56	2	3	3	2	0.16	29.7	1	0	0	288	58	18	20	3.36			49589.6	2	162
118548	2017-2020	0	8.45	37	1	4	3	3	0.34	23.3	2	0	0	172	44	14	14	1.36			16690.2	1	170
111095	2017-2020	1	8.47	65	2	4	3	1	2.46	26.5	0	1	0	184	59	22	17	2.43			5513.01	2	170
124501	2017-2020	1	8.47	63	1	2	3	1	5	31.1	1	0	0	182	252	20	32	1.24			8013.01	1	165
124671	2017-2020	1	8.47	67	2	3	3	1	3.43	40.6	1	0	0	195	77	20	21	4.67			117484	1	164
116745	2017-2020	1	8.52	46	1	3	3	1	1.82	30.6	2	0	0	204	98	16	27	1.33			15519.6	2	158
119500	2017-2020	0	8.52	45	1	4	3	1		29.8	0	0	0	164	50	43	33	0.98			26303.4	2	157
120025	2017-2020	0	8.52	36	2	1	3	1	4.47	29.5	1	0	0	200	37	11	12	1.46			36908.2	1	159
111348	2017-2020	0	8.53	37	1	2	2	1	1.22	28.4	0	0	0	223	110	23	33	1.1			32427.3	1	162
114062	2017-2020	1	8.53	33	2	5	3	3	0.82	40	0	0	0	160	76	13	8	1.19			5943.87	1	170
119394	2017-2020	0	8.54	37	2	5	3	1	5	38.7	0	0	0	180	53	15	13	1.48			23512.8	2	153
121896	2017-2020	1	8.55	75	1	4	2	2	1.15	22.2	1	1	0	180	65	13	11	0.84			11939.8	2	153
113250	2017-2020	0	8.57	31	1	3	3	3	4.56	29.4	0	0	0	148	41	17	15	2.17			135840	1	172
111433	2017-2020	1	8.61	51	1	1	1	3	0.41	25.1	1	0	0	268	479	34	43	1.64			25653.7	1	169
113733	2017-2020	1	8.61	68	1	2	2	2	0.68	33.8	1	0	1	196	85	18	23	2.03	0		7661.52	1	151
114244	2017-2020	1	8.61	24	1	1	3	1	1.82	32.1	0	0	0	191	64	20	17	2.97			41838.2	2	161
110410	2017-2020	1	8.63	65	2	4	2	2	0.97	31.5	2	1	1	137	199	15	13	1.98	0	1	5074.49	2	150
114811	2017-2020	0	8.63	80	2	2	3	2	0.86	25.3	1	0	0	189	84	16	12	0.96			20336.1	3	156
123672	2017-2020	1	8.64	47	1	1	3	1	1.92	27.6	0	0	0	158	75	22	24	0.81			34673.4	2	161
117335	2017-2020	0	8.65	66	1	3	2	1	2.26	32.1	0	1	0	105	56	19	21	3.52			23772.1	2	151
110752	2017-2020	0	8.66	28	1	3	3	1	0.99	31.6	0	0	0	246	84	18	11	0.59			91032.4	2	161
113751	2017-2020	1	8.67	61	1	3	2	1	2.65	31.3	0	1	1	238	155	17	14	12.46	0		139418	2	172
115218	2017-2020	0	8.67	69	1	4	3	1	5	23	2	1	0	173	96	24	12	2.37			8513.54	1	161
120527	2017-2020	1	8.67	55	1	1	1	1	0.94	29.8	1	0	1	216	114	31	52	1.57	0		14089.7	2	161
114931	2017-2020	1	8.68	40	2	1	1	1		33.3	0	1	0	164	244	23	23	1.74			15549.1	1	150
121559	2017-2020	1	8.69	52	2	5	2	1	5	25	0	0	0	192	54	21	20	0.88			13790.4	3	156
119540	2017-2020	1	8.7	70	1	3	3	2	1.58	28.2	2	0	1	143	79	17	16	2.31	0	1	11616.8	1	166
113142	2017-2020	0	8.71	46	2	1	3	1	5	30.3	0	1	0	242	69	12	14	0.55			32748.3	1	159
120340	2017-2020	1	8.71	78	2	4	2	2	0.75	29	2	1	0	216	49	16	7	4.46			17077	1	163
110207	2017-2020	1	8.72	52	2	5	3	1		26.8	0	0	0	242	129	13	14	1.44			14389.8	1	164
118734	2017-2020	0	8.73	37	1	4	1	3	0.58	24.9	0	0	0	218	76	20	26	3.14			7702.96	2	155
111453	2017-2020	0	8.74	26	1	1	2	3	3.16	25	2	0	0	131	54	17	16	0.58			41299.2	1	151
116595	2017-2020	0	8.74	26	2	1	1	3	0	18.7	0	0	0	196	118	33	47	0.9			24077.5	1	158
118150	2017-2020	1	8.74	60	2	3	2	2	2.02	23.4	0	0	1	264	181	12	16	1.37	0	1	45941.2	1	164
118722	2017-2020	1	8.75	62	2	4	3	1	4.64	49.9	1	1	1	120	76	25	19	2.52	0	1	7824.61	1	156
115710	2017-2020	1	8.76	53	1	3	2	1	4.81	29.6	1	0	0	208	156	17	17	0.64			177074	1	157
121319	2017-2020	1	8.77	47	2	3	2	1		30.5	2	0	0	192	123	14	13	2.89			71310.4	2	167
123279	2017-2020	1	8.77	62	1	3	2	1	1.06	30.7	1	1	1	166	152	14	25	1.67	1	1	18086.4	2	166
115687	2017-2020	0	8.79	28	1	4	2	1	2.6	28	0	0	0	169	41	17	17	1.75			52137.3	1	166
123317	2017-2020	0	8.79	69	2	4	2	1		32.9	0	1	0	152	43	14	10	5.52			5569.07	1	150
117810	2017-2020	0	8.8	27	1	5	3	3	3.4	23.8	0	0	0	208	53	21	19	1.91			15490.2	2	155
119636	2017-2020	0	8.8	64	2	5	3	2	1.48	32.5	0	1	0	199	54	18	21	2.77			5050.75	1	168
114632	2017-2020	1	8.81	49	2	3	3	3	0.82	42.3	2	1	0	154	94	36	70	13.2			37468.8	2	162
115123	2017-2020	1	8.81	80	2	3	1	2	5	30.3	0	1	0	146	95	17	11	6.48			49149.5	2	153
116493	2017-2020	0	8.82	67	1	4	3	1	2.49	28.1	0	1	1	119	40	15	12	1.72	0		5133.9	1	158
123626	2017-2020	0	8.82	80	2	4	1	2	1.98	31.8	1	1	0	147	65	16	8	1.36			10973.4	2	154
113113	2017-2020	1	8.83	41	2	5	2	1	0.89	29.2	0	1	0	251	219	26	20	1.74			13128.9	2	170
114589	2017-2020	1	8.83	80	1	3	2	1	4.35	31	1	0	0	129	122	16	13	3.17			7785.17	2	151
116812	2017-2020	0	8.83	27	2	3	3	2	4.04	25.2	0	0	0	173	77	21	18	0.42			44502	2	158
109602	2017-2020	0	8.84	43	2	2	1	3		30.8	0	0	0	191	55	15	10	2.87			10969.1	2	168
114917	2017-2020	1	8.84	75	1	3	2	1	1.52	28.5	0	1	0	201	55	16	14	1.44			12207.9	1	157
117780	2017-2020	1	8.84	55	1	3	2	1	3.66	23	0	1	1	133	208	17	19	2.65	0		177297	1	157
121477	2017-2020	0	8.85	80	2	4	3	2		30.5	0	1	0	182	49	14	8	1.89			5512.84	2	169
123795	2017-2020	1	8.85	71	2	3	2	1		30.5	0	1	0	135	51	23	21	1.92			14514.3	1	157
115236	2017-2020	1	8.86	51	1	2	3	1	3.66	31	0	0	0	366	2684			4.86			25549	1	153
116076	2017-2020	1	8.86	32	2	2	3	1	2.73	34.4	1	0	0	153	238	18	22	1.23			25106.2	1	165
123227	2017-2020	1	8.86	26	1	3	3	1	2.55	31.7	0	1	0	148	70	16	20	1.49			103318	1	155
121089	2017-2020	0	8.87	72	2	3	3	1		29	0	0	0	208	61	16	12	18.16			34252.6	2	163
109667	2017-2020	0	8.88	64	1	1	1	1	2.96	27.6	0	0	0	198	65	19	13	0.41			5671.23	1	152
120145	2017-2020	1	8.88	31	1	4	2	1		31.8	1	0	0	122	25	17	17	1.43			13386	1	152
124356	2017-2020	1	8.88	58	1	5	3	1	2.85	30.2	0	1	0	167	96	26	43	0.72			19459.7	1	161
112052	2017-2020	1	8.89	44	1	5	1	1	1.22	27.5	1	1	1	146	274	26	39	1.49	0		26868.6	1	164
121873	2017-2020	0	8.89	68	2	1	1	2		28.8	0	0	0	245	101	16	11	2.28			7591.07	1	162
123204	2017-2020	0	8.89	37	1	3	1	1	2.39	22.1	1	0	0	162	105	17	13	0.3			22074.7	2	156
121136	2017-2020	1	8.9	79	1	5	3	1	2.22	24.9	0	0	0	166	89	18	18	0.97			15989	1	161
124056	2017-2020	1	8.9	45	1	2	3	1		24.5	0	1	0	174	95	49	48	3.95			39617.9	1	170
110999	2017-2020	0	8.91	25	2	5	3	1	1.46	22.6	0	0	0	123	51	18	13	0.38			45212.5	2	157
112849	2017-2020	0	8.91	32	2	4	3	1	0.99	24.5	0	0	0	178	39	19	21	1.7			36383.3	1	166
120381	2017-2020	0	8.92	62	1	1	1	1	0.83	29.2	0	1	0	123	55	24	29	2.37			10618.5	1	154
122995	2017-2020	1	8.92	41	1	5	3	1		19.9	0	0	0	195	140	23	19	0.6			9671.62	2	171
120056	2017-2020	1	8.93	57	2	2	1	1	0.64	31.5	2	0	1	147	123	13	14	3.72	0		8311	2	150
122414	2017-2020	0	8.93	56	2	2	1	1	5	28.5	2	1	0	218	102	18	18	8.16			8535.08	2	156
112838	2017-2020	0	8.94	80	2	4	1	1	2.94	44.7	1	1	0	129	60	24	14	3.14			14051.3	1	162
121304	2017-2020	1	8.94	58	1	2	3	1	4.14	28.1	0	0	0	195	57	23	29	1.08			26904.2	3	156
121708	2017-2020	1	8.94	65	2	1	1	1	1	29.6	0	1	1	135	162	37	53	0.53	0	1	8042.98	1	162
111037	2017-2020	0	8.96	34	1	3	3	1	5	23.4	1	0	0	130	66	23	20	0.28			226863	2	153
115309	2017-2020	0	8.96	71	1	5	3	1	5	22.4	0	0	1	150	59	26	19	0.47	1		9904.69	2	163
111558	2017-2020	1	8.97	80	1	3	1	1	5	24.2	0	0	0	243	69	17	10	0.71			25102.4	2	166
112329	2017-2020	0	8.97	32	2	4	2	2	1.48	23	0	0	0	216	52	13	8	0.79			21073.5	1	172
118904	2017-2020	1	8.99	36	1	1	3	1	3.98	33.5	1	1	0	216	74	18	20	2.74			36529.8	1	159
114458	2017-2020	0	9	45	1	5	3	1	1.38	19.4	2	0	0	280	132	19	14	35.94			12597.4	1	160
122730	2017-2020	1	9	66	1	3	3	2	1.49	24.2	0	1	0	216	180	14	14	0.95			8532.89	2	163
124024	2017-2020	0	9	45	2	4	3	1		33.2	2	0	0	227	75	11	7	17.48			24077.4	2	157
109645	2017-2020	1	9.02	62	2	2	2	2	0.68	29.9	0	1	0	169	79	16	12	3.81			15422.5	1	170
110503	2017-2020	1	9.02	34	2	3	2	1	1.82	33.9	2	0	0	223	175	13	17	6.26			37386.1	2	158
116302	2017-2020	0	9.02	29	1	3	3	3	0.58	23.9	0	0	0	163	81	18	14	1.24			15109.3	1	167
112882	2017-2020	0	9.03	26	2	3	3	1	0.61	20.7	0	0	0	123	59	20	16	1.16			41579.8	2	158
116786	2017-2020	1	9.03	55	1	5	3	1		27.9	0	0	1	149	72	18	24	3.36	0		14403.6	1	153
121625	2017-2020	1	9.03	68	1	5	3	1		27.3	0	0	0	213	133	31	53	1.59			8479.14	2	154
116500	2017-2020	1	9.04	50	1	2	1	1		38.9	1	1	1	144	68	16	17	6.27	0		10614.4	1	151
117215	2017-2020	1	9.05	32	1	1	3	3	3.16	30.1	0	0	1	200	232	22	56	2.84	0		37963.3	1	151
120810	2017-2020	1	9.06	20	2	3	3	3	3.75	24.4	0	0	0	165	66	31	34	0.36			55472.3	1	149
109919	2017-2020	0	9.07	45	2	1	1	1		25.8	0	0	0	220	75	13	16	0.63			14700	2	161
110384	2017-2020	0	9.07	80	1	4	3	2	3.23	28.6	0	1	0	160	43	15	11	0.32			9419.2	1	166
113807	2017-2020	0	9.08	28	2	2	1	1	0.73	31.8	0	0	0	218	77	14	21	2.1			24517.6	1	162
117517	2017-2020	1	9.08	23	1	5	3	3	1.79	28	0	0	0	188	159	21	23	0.97			9815.47	2	155
113298	2017-2020	1	9.09	58	2	4	3	3	1.94	35.1	0	1	1	133	65	18	16	0.95	1		8474.69	1	167
109369	2017-2020	1	9.1	80	2	2	1	2	2.07	25.1	0	1	0	147	131	15	16	0.99			13635.8	2	154
118894	2017-2020	0	9.1	52	2	4	2	2	1.18	27.3	0	0	0	195	50	14	11	10.29			7594.69	1	167
122415	2017-2020	1	9.1	60	1	3	2	3	1.54	34.6	0	0	0	222	80	22	16	3.6			21949.8	2	158
112186	2017-2020	0	9.11	51	2	4	2	3	1.22	27	0	1	0	187	119	24	15	6.66			17782.6	1	161
118033	2017-2020	1	9.11	61	2	5	3	1	2.44	29	0	0	0	213	92	17	13	3.22			10532.6	2	169
119761	2017-2020	1	9.12	36	1	2	3	3	3.71	28.7	2	1	0	175	70	19	21	2.61			19373.7	2	155
114512	2017-2020	1	9.13	30	2	4	2	1	0.27	36.2	2	1	1	151	75	15	10	6.96	0		8314.59	1	150
115346	2017-2020	0	9.13	39	2	5	3	3	1.22	30.7	0	1	0	149	134	14	15	3.7			11628.2	1	168
122587	2017-2020	0	9.13	48	1	4	3	2	1.93	23.8	0	0	0	243	76	20	23	1.3			6445.89	1	156
115161	2017-2020	0	9.15	69	1	4	3	1	1.75	23.8	1	0	0	278	101	15	12	2.02			4152.57	2	170
121110	2017-2020	0	9.15	41	1	4	3	1	1.38	28.8	0	1	0	191	46	32	34	3.85			7487.11	2	168
112886	2017-2020	0	9.16	52	1	5	3	1	5	28	0	0	0	193	72	20	24	0.56			5973	2	149
111411	2017-2020	1	9.17	50	2	1	2	1	1.76	26.7	0	1	0	275	172	15	24	8.16			13242.1	2	152
109558	2017-2020	1	9.18	57	1	3	2	1	4.64	29.1	0	1	1	134	303	21	22	4.74	0		56402.6	2	150
113978	2017-2020	0	9.18	77	2	3	1	2	0.62	25.5	0	1	0	145	94	25	24	1.74			37716.6	1	163
115551	2017-2020	0	9.18	23	2	4	3	1		22.3	0	0	0	154	69	28	19	0.43			14163.6	1	158
120652	2017-2020	1	9.18	60	2	4	3	2	0.59	28.1	0	1	0	126	61	53	122	3.03			4067.03	1	150
112609	2017-2020	1	9.19	62	2	5	3	1	2.32	36.5	1	1	1	122	83	14	12	6.15	0		12433.5	1	156
118871	2017-2020	1	9.19	63	1	3	3	1	5	29	0	1	0	162	72	18	14	32.11			74461.3	1	157
112957	2017-2020	1	9.2	51	2	1	1	1	1.96	33.9	0	0	0	255	249	15	20	1.95			13773.5	1	162
117862	2017-2020	0	9.2	80	1	3	1	2	5	29.9	0	1	0	151	101	19	10	3.16			20098.6	3	156
123367	2017-2020	1	9.21	80	1	3	1	1	1.91	35.6	0	0	0	174	92	16	13	1.03			25542.5	2	158
119483	2017-2020	0	9.24	38	1	5	1	1	1.17	23.7	0	0	0	202	166	45	84	0.59			6698.72	2	168
115012	2017-2020	0	9.25	72	2	5	3	2	4.12	32	0	1	1	231	298	6	8	13.23	0		7480.28	2	155
117551	2017-2020	1	9.25	64	1	2	1	1	0.25	28.2	0	0	1	123	78	32	45	0.77	0		6806.63	1	170
121322	2017-2020	1	9.25	61	2	1	1	1		26	2	1	0	247	160	16	16	5.88			8480.03	1	169
123537	2017-2020	0	9.25	45	2	3	3	3	2.43	23.5	0	0	0	191	114	12	11	7.46			119940	1	163
123254	2017-2020	1	9.26	53	1	1	1	1		29.2	0	0	1	189	206	20	27	1.33	0	1	16695.5	2	161
109852	2017-2020	0	9.27	20	2	2	1	3		20.4	0	0	0	218	125	17	15	1.46			34847.8	2	153
115662	2017-2020	1	9.27	74	1	5	3	1	3.86	22.6	0	0	0	175	66	20	17	0.4			14975.6	1	154
117877	2017-2020	0	9.27	41	2	4	3	1	5	27.8	0	0	0	133	49	14	8	0.86			18856.6	2	153
110246	2017-2020	0	9.28	80	2	3	2	2			0	0	0	192	103	15	9	1.88			11093.2	2	151
116453	2017-2020	0	9.28	31	2	5	3	2	5	41.7	2	0	0	134	202	17	15	1.08			29643.9	2	157
117499	2017-2020	0	9.28	38	2	2	2	1		27.1	0	0	0	203	67	14	13	1.66			25542.2	2	154
123534	2017-2020	0	9.29	25	2	5	3	3		19.6	0	0	0	164	75	17	11	1.59			17857.2	3	156
113276	2017-2020	0	9.32	55	2	5	3	1	3.04	28.9	0	0	0	206	75	23	17	3.21			18576.9	1	169
115487	2017-2020	0	9.32	28	1	3	3	1	5	27.7	0	0	0	200	88	19	28	2.1			29369.9	2	156
111625	2017-2020	1	9.33	80	1	5	1	1	2.37	26.9	1	0	0	241	86	15	11	0.91			13027.5	2	159
119660	2017-2020	1	9.33	53	1	3	3	3	1.26	25.1	0	1	0	182	97	23	32	0.97			70387.5	2	158
118458	2017-2020	1	9.34	65	2	3	2	2	0.9	25.1	0	1	0	216	79	18	15	0.2			21753.3	2	150
111294	2017-2020	1	9.35	47	1	2	1	1	0.62	29.9	0	0	0	207	178	23	38	0.96			17629	2	154
112926	2017-2020	0	9.35	67	1	3	3	2	5	31.5	1	0	0	169	119	21	17	1.97			24320.5	2	151
120111	2017-2020	0	9.36	43	1	3	3	2	2.99	33	1	0	0	232	155	24	35	1.25			58194.4	1	167
113865	2017-2020	1	9.37	52	2	3	3	1	5	34	0	0	0	157	88	14	12	0.93			187004	2	153
113888	2017-2020	1	9.37	73	1	3	3	2	2	25.1	0	0	0	255	160	18	17	5.41			37119.4	2	158
119544	2017-2020	1	9.37	80	1	3	3	1	2.59	40.7	1	1	1	153	131	17	14	4.48	0		9101.09	1	165
121882	2017-2020	1	9.37	38	1	1	1	1		29.9	1	0	0	193	137	19	20	0.81			22929.4	2	164
120062	2017-2020	1	9.38	68	2	3	2	2	0.7	30	1	1	0	233	82	15	11	4.35			16765.5	2	163
121779	2017-2020	0	9.38	24	1	4	3	3	1.44	26.6	0	0	0	171	97	19	18	1.19			16098.5	2	165
118297	2017-2020	1	9.39	64	1	1	1	1	0.56	24.4	0	1	0	192	133	24	16	0.34			4418.96	1	162
114353	2017-2020	1	9.4	59	1	3	3	2	5	28.3	0	1	0	309	352	17	27	3.53			46734.4	2	151
113088	2017-2020	1	9.41	78	1	4	2	1	4.4	27.4	1	1	0	233	43	22	19	3.88			4150.06	1	153
122652	2017-2020	1	9.42	73	2	2	2	2	5	24.1	0	0	0	167	75	22	13	0.52			24304.2	3	156
111263	2017-2020	0	9.43	57	1	2	3	1	5	27.1	0	1	0	221	71	16	17	0.86			42899.2	1	169
114178	2017-2020	0	9.43	51	1	4	3	3	2	29.1	2	0	0	220	71	30	38	3.16			8359.79	1	171
122392	2017-2020	0	9.43	51	2	4	3	1	1.58	38	0	0	0	178	51	15	8	2.19			11813	1	170
124567	2017-2020	0	9.45	42	1	5	3	1	1.38	19.8	2	0	0	180	107	16	22	0.54			18718.1	1	160
111777	2017-2020	0	9.46	23	1	5	3	3	1.79	26.2	0	0	0	178	42	16	13	0.95			9815.47	2	155
112158	2017-2020	0	9.46	33	2	3	3	3	4.8	22.8	0	0	0	162	31	13	8	0.26			37498	2	168
115521	2017-2020	1	9.46	70	2	3	3	2	2.06	27.9	0	1	0	183	91	13	11	7.3			27258.1	2	164
118030	2017-2020	1	9.47	53	2	2	3	1		28.6	0	0	0	159	146	20	18	3.27			19806.7	1	162
124199	2017-2020	0	9.47	80	1	3	2	1	2.75	28.4	0	1	0	131	94	20	12	0.8			10462	2	169
110332	2017-2020	0	9.48	49	2	4	3	2	1.8	46.2	1	1	0	190	57	20	17	12.63			14393.2	3	156
111744	2017-2020	0	9.49	41	2	4	3	3	1.18	26.1	0	0	0	172	49	15	6	0.81			8045.63	2	170
111675	2017-2020	0	9.52	35	2	4	3	1	3.03	36.3	0	0	0	185	53	15	7	5.68			24038.6	1	172
112600	2017-2020	1	9.53	62	2	3	2	2	1.18	35.7	1	0	0	201	110	18	16	1.59			20294.4	1	155
115370	2017-2020	0	9.53	34	2	5	3	1	5	17.5	2	0	0	154	55	17	11	0.31			17063.1	2	153
121460	2017-2020	1	9.53	58	2	2	1	1	1.1	33.1	1	1	1	210	354	22	28	9.32	1		8102.46	1	149
123025	2017-2020	0	9.53	72	1	3	3	1	2.59	19.6	2	0	0	148	50	19	15	1.03			19179.5	2	167
120196	2017-2020	1	9.54	54	2	3	3	1	1.48	28	2	1	0	186	133	19	21	4.87			37536.5	1	166
121123	2017-2020	0	9.54	53	2	4	3	3	3.08	33.3	0	1	0	182	76	31	30	6.04			4706.5	2	171
122953	2017-2020	0	9.55	66	1	3	2	1	5	30.2	0	0	0	169	152	27	23	5.11			81936	2	158
115965	2017-2020	0	9.56	68	2	2	3	1	2.33	32.6	0	1	1	204	88	22	18	6.45	0	1	12672.7	1	149
119994	2017-2020	1	9.56	55	2	5	3	1	2.15	22.3	0	1	0	227	116	11	13	0.98			11950	1	154
116472	2017-2020	1	9.58	64	2	2	1	1	0.25	37.8	0	1	0	152	123	18	16	4.79			8106.31	1	170
121057	2017-2020	1	9.58	25	1	4	3	1	2.37	29.8	0	0	0	197	116	42	51	0.68			10221.1	2	171
118803	2017-2020	1	9.6	34	1	3	3	1	1.1	29.1	1	0	0	162	50	11	11	0.84			72426.3	2	158
119831	2017-2020	0	9.6	20	2	5	2	1	2.41	22.6	0	0	0	174	68	14	10	0.71			10488.2	2	155
111875	2017-2020	1	9.62	56	2	5	3	2	1.18	28	1	0	0	217	89	35	46	2.34			18283.8	1	170
112960	2017-2020	0	9.62	38	2	1	3	1	1.55	29.3	0	0	0	157	120	13	11	1.06			23029.7	1	168
115354	2017-2020	1	9.62	34	2	3	3	3	1.78	40.7	2	0	0	153	45	12	13	1.1			98304.9	2	149
122820	2017-2020	1	9.62	67	1	4	3	1	5	27.6	1	1	0	171	103	13	18	2.22			3655.32	2	151
119353	2017-2020	1	9.63	52	2	5	1	2	4	24.6	0	0	1	195	166	27	26	2.07	0		6843.07	2	159
112823	2017-2020	1	9.64	80	1	3	1	1	3.4	32.3	1	1	1	131	53	15	16	0.83	0		12990	2	164
113379	2017-2020	1	9.64	76	1	4	3	2	3.29	30.7	1	0	0	142	35	28	24	0.45			4590.12	2	155
116892	2017-2020	1	9.64	37	2	3	1	1	2.39	41.6	2	1	0	170	81	34	37	3.07			18640.5	2	156
118980	2017-2020	0	9.64	59	2	4	3	1	2.43	25	2	0	0	265	137	17	18	13.23			26337.4	1	172
122840	2017-2020	1	9.64	39	2	4	3	1	4.74	31.3	0	0	0	188	74	14	8	1.34			23129.8	2	172
123375	2017-2020	1	9.64	76	2	1	1	2	0.1	23.9	0	0	0	220	125	17	12	3.4			20009.7	1	154
119229	2017-2020	1	9.65	29	1	4	3	1	1.58	25.1	0	0	0	149	120	54	56	1.24			24117.1	2	172
110379	2017-2020	0	9.67	20	2	3	3	3	1.68	23.4	0	0	0	184	82	16	13	0.85			45892.4	2	154
124091	2017-2020	0	9.68	61	1	1	1	1	5	34.4	0	0	1	156	101	15	12	2.52	1		5410.09	1	165
116721	2017-2020	0	9.7	35	2	1	3	1	1.44	26.9	1	0	0	196	111	34	30	0.62			13645.1	2	155
115968	2017-2020	0	9.73	74	2	3	3	3	2.24	25.2	1	1	0	206	71	15	14	0.81			21750	2	156
116031	2017-2020	0	9.73	29	1	2	3	1	2.65	28.4	0	0	0	180	82	29	38	1.77			17762.6	3	156
112382	2017-2020	1	9.75	32	2	3	2	1	1.91	48.4	2	0	0	150	97	14	13	1.23			12130	1	157
112884	2017-2020	1	9.76	27	2	4	3	1	2.6	40.8	0	0	0	268	70	22	20	4.96			34165.1	1	166
119065	2017-2020	1	9.77	55	2	4	2	1	0.08	29.4	0	0	0	172	69	14	13	2.73			16912.4	2	154
119461	2017-2020	0	9.77	53	1	5	1	1	3.75	22.9	0	0	0	130	203	19	28	0.22			5843.51	2	168
121005	2017-2020	1	9.77	66	1	3	2	1	2.17	42.9	2	1	1	143	107	12	10	7.07	0	1	22444.9	2	158
121673	2017-2020	0	9.77	20	2	1	2	3	1.7	22.7	0	0	0	162	66	22	16	4.46			30320.1	2	161
114890	2017-2020	0	9.78	20	1	4	1	3	1.69	27.4	0	0	0	131	70	13	10	0.57			17646.7	1	158
117606	2017-2020	0	9.78	33	2	4	3	1		33.9	2	0	0	197	60	13	9	15.95			20516.5	1	163
119040	2017-2020	0	9.78	73	2	3	3	1	2.37	26	1	0	0	179	57	20	22	0.49			56817.5	2	160
124632	2017-2020	1	9.78	26	1	3	3	1	2.55	26.4	0	1	0	151	119	13	11	0.58			11025.6	1	157
124712	2017-2020	0	9.8	31	2	5	3	1	4.17	20.6	0	0	0	134	31	22	23	0.6			22024	1	161
110852	2017-2020	1	9.81	61	1	4	1	1		33.1	1	1	0	202	92	17	14	3.83			3307.47	1	150
113900	2017-2020	1	9.81	58	1	3	2	1		30.2	1	0	0	215	81	14	17	6.76			10832.8	1	170
114068	2017-2020	0	9.82	32	2	3	2	2	1.73	24.4	2	1	0	153	40	15	14	0.36			31791.2	1	150
115266	2017-2020	1	9.82	80	1	3	2	2	1.52	25.8	1	0	0	169	110	18	11	0.37		1	11671.8	2	159
118330	2017-2020	0	9.83	58	1	5	3	1	3.65	28	0	1	0	192	108	22	29	1.44			8234.42	2	165
118523	2017-2020	0	9.83	54	2	1	2	2	4.16	28.3	0	0	0	247	99	20	16	3.17			14454.3	2	159
124207	2017-2020	0	9.83	66	2	1	3	1	0.39	36.3	0	1	1	147	128	13	10	3.84	1		8211.45	2	166
110712	2017-2020	0	9.84	59	2	1	3	2	1.64	25.9	0	0	0	187	71	18	21	0.73			14961.5	2	165
118040	2017-2020	0	9.84	36	2	4	1	1	0.28	29.5	1	0	0	168	78	15	12	3.83			11219	2	166
124401	2017-2020	0	9.84	54	2	3	3	2	3.77	21.9	2	0	0	191	71	18	14	2.75			24146.1	2	168
119370	2017-2020	1	9.85	63	2	3	3	2	0.4	44.7	2	1	1	147	108	20	20	11.21	0		15179.9	2	162
110890	2017-2020	0	9.86	41	2	4	1	1	1.72	26.4	0	0	0	168	155	15	11	0.25			6298.17	2	151
114703	2017-2020	1	9.88	63	1	1	1	1	1.22	28.5	1	1	0	168	108	19	18	2.19			7678.18	1	162
117447	2017-2020	1	9.88	42	2	2	2	2	5	28	0	0	0	157	85	18	17	4.44			32186.8	1	156
113231	2017-2020	1	9.89	62	2	3	1	2	3.15	32.2	2	1	0	192	101	12	10	63.32			16558.4	1	155
115882	2017-2020	0	9.9	66	2	3	2	2	3.29	26.2	0	1	0	218	110	17	13	1.04			56608.2	1	167
111297	2017-2020	1	9.91	70	1	3	3	1	3.34	32.4	1	1	0	206	156	17	26	0.78			99246.5	2	162
121414	2017-2020	1	9.91	53	2	4	3	2	2.34	29.5	1	0	1	155	79	14	15	4.3	1	1	3766.26	2	156
109742	2017-2020	1	9.92	80	1	3	1	2	3.69	27.6	1	1	1	133	246	13	6	3.46	0		17577.4	2	163
111778	2017-2020	0	9.92	32	2	1	2	1	2.02	28.5	0	1	0	170	143	17	10	0.67			30636.1	3	156
113363	2017-2020	1	9.92	64	2	5	2	2	1.18	30.9	2	1	1	188	87	14	14	3.05	0		82866.2	1	151
119127	2017-2020	1	9.94	33	1	5	3	1	2.48	27.4	0	1	0	200	70	22	19	0.65			15668.5	1	156
122503	2017-2020	1	9.94	32	2	5	2	1	1.67	29	0	0	0	150	56	16	11	7.22			18031.6	1	162
122856	2017-2020	1	9.94	80	1	3	3	1	2.92	25.8	0	0	0	237	119	22	16	1.1			7857.36	2	158
117953	2017-2020	1	9.96	41	2	3	3	1	3.66	44.4	0	0	0	206	75	22	30	2.01			121433	1	157
123936	2017-2020	1	9.96	51	1	4	3	1	3.11	37.6	0	1	1	191	79	18	17	6.43	0		10232.4	1	152
120978	2017-2020	1	9.97	53	2	1	2	1	4.45	27.4	0	0	0	218	139	26	25	0.75			12718.3	2	152
121505	2017-2020	0	9.97	27	2	4	3	3	3.98	43.7	0	0	0	170	21	17	18	13.46			34027.2	1	172
113828	2017-2020	0	9.98	42	2	1	1	1	3.88	31.4	0	0	0	199	52	17	11	1.77			17676.5	2	161
115416	2017-2020	1	9.98	64	2	5	1	2	4.08	23.9	0	1	0	240	180	16	9	0.81			12098.9	2	153
121747	2017-2020	0	10	56	2	3	3	2	1.6	27.2	2	1	0	185	65	18	21	0.41			62951.6	1	149
122724	2017-2020	1	10.01	49	2	4	3	2	4.07	30.9	0	1	1	219	79	14	19	26	0		9685.75	2	154
112767	2017-2020	1	10.03	63	2	2	1	1	2.77	24.7	0	0	0	130	194	15	10	0.51			7591.07	1	162
119787	2017-2020	0	10.03	60	1	5	2	1		28.2	1	0	0	197	87	22	19	0.37			24949.7	2	157
119829	2017-2020	0	10.03	35	2	4	3	3	3.73	31.1	0	0	0	232	153	18	13	0.62			45832.1	2	157
112410	2017-2020	1	10.04	73	2	4	2	1	4.4	39.1	0	1	0	270	30	31	18	2.6			8523.4	1	153
116459	2017-2020	1	10.04	69	1	5	1	1	2.06	27.2	1	0	0	162	80	20	15	2.09			27543.4	1	157
114125	2017-2020	1	10.05	68	2	3	2	1	2.88	34.3	2	0	0	206	74	16	13	5.94			52577.5	1	157
114843	2017-2020	1	10.05	54	2	4	2	3		36.6	0	0	0	212	99	18	13	3.42			11499.1	2	163
124745	2017-2020	0	10.05	24	1	5	2	1	3.35	34.3	1	1	0	207	117	21	23	2.61			24258.7	1	167
120538	2017-2020	1	10.06	53	2	1	1	1		28.3	0	0	0	189	181	17	13	2.1			5780.84	2	155
121153	2017-2020	1	10.07	28	1	3	3	1	2.09	35.3	0	0	0	168	366	21	31	0.8			20773.1	2	167
109371	2017-2020	1	10.08	62	1	5	3	1	4.56	29.3	0	1	0	227	170	24	25	1.76			5571.47	2	155
109860	2017-2020	0	10.08	25	2	4	3	3	4.65	24	0	0	0	140	33	16	17	0.46			24637.5	1	166
111860	2017-2020	0	10.08	80	2	3	3	2	1.74	29.6	1	1	1	225	225	17	13	0.73	0	1	21029.1	1	165
122651	2017-2020	1	10.08	56	2	1	1	1	1.45	32.3	0	1	0	218	137	25	21	1.79			15157.6	1	162
110175	2017-2020	1	10.09	30	1	1	2	3	1.98	34.5	2	0	0	149	140	20	20	1.01			23420.4	2	166
115005	2017-2020	0	10.09	52	1	1	1	2	2.02	26.1	0	0	0	245	85	18	17	1.58			11894.3	2	154
120091	2017-2020	1	10.09	75	2	4	3	2	5	23.3	0	1	0	198	36	19	14	2.89			16551.4	1	166
114148	2017-2020	1	10.11	78	2	3	3	2	2.72	35.5	1	1	0	180	72	26	20	2.88			28012.1	1	149
120717	2017-2020	1	10.12	36	2	4	3	2	0.49	38.1	0	0	0	158	39	16	18	7.66			8792.77	2	170
115350	2017-2020	0	10.14	23	2	2	3	1	5	34.2	0	0	0	186	82	13	16	14.79			19623.7	2	159
121299	2017-2020	0	10.14	64	2	2	3	2	5	33	1	0	0	263	79	18	17	5.55			10297.6	1	162
110985	2017-2020	1	10.16	25	1	3	3	3	2.16	32.6	0	0	0	220	78	21	21	2.94			182004	2	157
120607	2017-2020	1	10.16	49	2	3	2	1	1.27	40.1	1	1	0	225	247	18	30	0.96			37061.4	1	157
123861	2017-2020	1	10.19	42	1	4	3	2	4.06	31.6	1	0	0	198	56	26	18	7.72			5084.39	1	150
113347	2017-2020	1	10.2	47	2	5	3	1	2.03	29.6	0	0	0	186	52	16	15	3.01			14973.4	1	164
113531	2017-2020	1	10.2	25	2	2	1	1	0.73	28.5	0	0	0	212	109	16	19	0.35			15340.4	1	171
123325	2017-2020	1	10.2	32	1	3	3	1	3.88	35.2	0	0	0	140	32	19	26	0.33			55277.4	2	152
116846	2017-2020	1	10.22	52	1	4	2	2	2.8	29.2	0	0	0	202	89	18	15	1.44			7263.94	1	150
122389	2017-2020	0	10.22	28	1	1	2	1	0.04	27.3	2	0	0	164	49	23	30	0.2			47207.8	1	149
120927	2017-2020	1	10.23	55	2	4	3	2	0.29	42.2	0	1	0	171	50	17	13	3.13			5634.94	1	150
115605	2017-2020	1	10.24	55	2	4	2	3	0.7	30.7	0	1	0	98	97	41	25	1.06			21346.9	1	164
118254	2017-2020	1	10.24	63	2	1	2	1	5	32	0	0	0	222	132	21	27	7.78			25459.8	1	159
118295	2017-2020	0	10.24	59	1	5	3	1		22.6	0	0	0	227	172	19	17	0.82			3367.58	2	156
123986	2017-2020	0	10.24	29	2	5	3	1	3.45	25.2	0	0	0	173	100	16	8	4.45			9692.25	2	152
118409	2017-2020	1	10.25	37	2	3	3	1	5	39.4	0	0	0	170	47	15	12	4.29			65324.8	1	155
124284	2017-2020	1	10.25	55	2	2	1	1	3.15	38.5	1	1	1	177	219	16	19	12.76	0		6507.6	2	150
110875	2017-2020	1	10.26	63	1	3	2	1	5	25.2	0	1	0	178	82	16	18	2.99			105367	1	165
115355	2017-2020	0	10.26	46	1	3	2	2	1.27	29.1	2	0	0	208	188	14	13	2.26			28912.3	1	157
118811	2017-2020	1	10.26	20	1	4	1	3		22.7	2	0	0	194	69	20	14	0.11			20119.7	1	172
123902	2017-2020	1	10.26	34	2	5	3	1	0.98	41.1	2	0	0	207	63	16	14	4.25			50705.8	2	157
111021	2017-2020	1	10.27	69	1	1	1	1	4.07	27	1	1	1	155	80	25	39	1.31	0		5480.54	1	162
111944	2017-2020	1	10.27	32	2	3	3	3	3.43	46.5	0	0	0	165	72	15	15	0.71			115153	1	164
122784	2017-2020	1	10.27	47	2	5	1	1	1.38	23.5	0	0	0	226	87	19	8	0.11			15422.1	1	160
115307	2017-2020	1	10.28	29	2	3	3	1	3.75	31.3	0	0	0	166	57	19	14	1.47			68658.4	1	151
122972	2017-2020	1	10.29	47	2	3	3	1	2.66	40	0	0	0	171	173	14	10	7.21			37622.5	2	159
123784	2017-2020	0	10.29	80	2	5	3	2	3.04	31.2	0	1	0	281	235	25	16	0.65			8545.72	2	155
110476	2017-2020	0	10.3	22	2	5	3	3	0.86	29	0	0	0	103	23	25	12	4.91			8827.72	2	151
112845	2017-2020	0	10.3	41	1	3	2	1	3.12	26.1	1	0	0	164	33	18	18	1.15			29357.7	2	149
113463	2017-2020	1	10.3	51	2	2	1	2		27.7	0	0	0	179	109	16	19	5.2			14956.9	1	154
119328	2017-2020	0	10.3	25	2	5	3	1	5	23.6	0	0	0	159	47	15	12	0.39			28211.9	1	155
123774	2017-2020	0	10.31	24	1	3	3	3		22.5	0	0	0	152	48	20	19	0.46			132761	1	164
118437	2017-2020	0	10.32	66	1	1	1	1		36.1	1	0	1	213	92	21	22	5	0	1	6968.62	1	161
118586	2017-2020	1	10.32	37	2	1	1	1	0.7	43.2	0	0	0	179	51	14	15	4.15			33784	2	162
118050	2017-2020	1	10.33	69	1	1	1	2	1.15	38.6	1	1	1	111	63	26	25	1.23	0	1	8748.42	1	156
109868	2017-2020	1	10.34	55	2	1	2	1	1.5	45.7	1	1	0	215	189	22	19	12.24			12473.8	2	150
110614	2017-2020	1	10.34	44	1	1	3	1	2.98	27.8	1	0	0	153	59	25	57	2.52			56579.7	1	159
111452	2017-2020	1	10.35	62	1	1	1	2	2.2	23.8	2	1	0	225	148	29	28	3.16			5410.09	1	155
115989	2017-2020	1	10.36	64	1	5	1	1	5	27.7	0	1	1	178	109	13	14	6.94	0		7235.46	2	155
119179	2017-2020	1	10.36	70	1	3	1	2	1.48	28.7	2	1	1	131	112	11	10	0.46	0		31650.7	2	149
109394	2017-2020	1	10.37	29	2	4	3	3	0.17	31.7	0	0	0	180	87	17	10				10118.8	2	163
115490	2017-2020	1	10.37	56	1	3	2	1	0.64	31.7	1	1	0	163	160	21	18	4.93			13701.8	2	156
118435	2017-2020	0	10.38	61	2	4	2	2		48	0	1	0	210	51	15	13	13.59			15821.2	1	172
109903	2017-2020	1	10.39	53	1	4	3	1	5	43.2	0	1	0	170	77	31	41	4.22			11088.2	2	149
111335	2017-2020	0	10.39	55	2	4	1	2	0.47	32.6	0	1	0	235	89	18	13	2.67			17033.1	3	156
113998	2017-2020	1	10.39	53	2	3	3	1	5	27.6	1	0	0	214	142	20	24	0.98			91448.8	2	149
116464	2017-2020	1	10.4	48	1	5	1	1	1.21	24.7	0	1	0	183	121	49	81	3.65			4744.47	2	168
118274	2017-2020	1	10.4	43	1	2	3	1	0.68	29.1	1	1	0	165	103	26	34	5.81			25801.2	1	170
115478	2017-2020	1	10.41	74	2	3	3	1	2.99	35.7	0	0	0	282	264	14	11	9.91			94574.2	2	162
114185	2017-2020	0	10.42	72	2	2	1	2		23.5	0	1	0	284	171	18	13	3.04			17179.7	1	151
119326	2017-2020	1	10.42	48	2	5	3	1		27.8	0	0	0	180	257	15	9	8.47			5485.72	2	156
120335	2017-2020	0	10.42	24	2	5	3	3	2.98	26.3	1	0	0	161	69	16	9	2.14			13208.6	3	156
118231	2017-2020	1	10.43	34	1	3	2	1	0.43	35.8	2	0	0	140	82	21	31	1.87			33284.5	1	157
116917	2017-2020	0	10.44	79	2	3	2	2	1.42	34.4	1	1	0	159	78	20	16				39807.2	2	172
113026	2017-2020	1	10.47	53	1	5	3	1	5	25.7	0	1	1	246	335	46	62	2.91	0		13450.9	1	169
124265	2017-2020	1	10.47	35	2	5	3	2	3.03	33.3	0	0	0	246	67	24	28	2.05			8001.8	2	170
109612	2017-2020	1	10.49	75	1	4	2	2		29.8	0	1	1	167	111	14	10	4.03	0		4280.29	2	151
110997	2017-2020	1	10.49	40	1	3	3	1	4.35	36.1	0	0	0	193	153	16	25	4.23			33534.6	2	156
113407	2017-2020	0	10.5	61	2	4	2	3		31.9	0	0	0	147	60	18	17	5.84			10056.8	1	163
121696	2017-2020	1	10.5	40	1	4	2	2	4.4	33.4	1	0	0	226	62	20	17	10.4			9142.09	2	171
115851	2017-2020	1	10.51	55	2	3	2	1		29.5	1	0	0	264	184	16	21	4.08			128043	1	158
118055	2017-2020	1	10.51	53	2	4	3	2	1.04	49.8	0	0	0	212	56	14	13	7.91			14213.6	1	172
120252	2017-2020	1	10.52	58	1	3	3	1	4.9	28.3	0	1	0	255	82	21	21	0.98			116515	1	164
123302	2017-2020	0	10.53	69	1	5	3	1	1.54	25.6	1	1	1	100	68	22	24	0.16	0		6013.61	1	161
118156	2017-2020	1	10.55	48	2	3	3	1	2.44	34.6	1	0	0	186	86	17	20	2.49			53805.5	2	163
119681	2017-2020	1	10.55	72	1	1	1	2	0.58	30.4	0	1	1	172	30	18	15	0.7	0		5772.25	1	158
124433	2017-2020	1	10.56	41	1	4	2	1	0.51	32.5	2	1	0	257	114	10	12	10.19			10155.9	1	152
111753	2017-2020	1	10.57	51	1	2	3	1		27.2	0	0	0	226	87	19	16	2.15			37746.3	2	153
112697	2017-2020	0	10.57	21	1	3	2	3	2.79	28.3	0	1	0	156	68	28	30	1.41			68680.4	2	163
119788	2017-2020	1	10.58	80	1	3	1	2	1.18	25.8	1	0	0	160	80	14	8	1.04			18183.3	1	172
116867	2017-2020	0	10.59	52	2	1	3	1	5	30.9	0	0	0	173	107	15	8	0.39			13547.9	2	159
123542	2017-2020	0	10.59	62	1	4	1	1	0.76	30.8	2	0	0	209	57	13	14	6.14			13162.9	2	162
112452	2017-2020	0	10.61	72	2	3	3	1	1.2	35.8	1	1	0	154	54	16	15	1.05			49713.9	3	156
115138	2017-2020	0	10.61	48	1	4	2	1		42.9	1	1	1	185	132	29	21	3.74	1		5018.34	1	150
117310	2017-2020	1	10.61	71	1	3	2	1	1.17	35.2	1	1	1	153	131	25	26	1.9	0	1	3884.85	2	167
117886	2017-2020	1	10.61	71	2	4	2	2	0.1	28.9	0	1	1	158	92	13	11	0.33	0		9900.27	1	150
118901	2017-2020	0	10.61	36	1	5	1	1	1.06	24	1	0	0	219	215	15	19	0.8			18745.5	1	162
123196	2017-2020	1	10.62	65	2	3	3	2	5	38.9	0	1	0	218	126	18	16	4.26			96803.4	2	149
112038	2017-2020	0	10.64	33	1	4	3	3	1.7	26.4	0	0	0	223	40	20	29	1.73			10233.5	2	170
118266	2017-2020	0	10.64	68	1	2	2	2	0.52	25.9	1	0	0	183	141	17	17	16.38			19433.9	2	162
117165	2017-2020	1	10.66	75	1	5	1	3		40.2	1	1	1	131	151	15	21	1.41	0		4227.47	1	167
119708	2017-2020	1	10.66	80	1	3	1	1	2.15	24.3	1	0	0	252	302	21	19	2.31			3766.34	1	167
116716	2017-2020	1	10.67	38	1	1	1	1	0.49	28.3	2	0	0	265	708	21	25	1			24588.6	2	154
123678	2017-2020	1	10.67	42	2	3	2	1	3.11	28.8	0	0	0	214	90	9	6	1.21			38612.7	2	156
109831	2017-2020	0	10.68	50	1	3	2	1	3.79	24.8	0	0	0	294	176	23	45	0.71			129351	2	169
116390	2017-2020	1	10.68	80	2	5	1	1	1.1	33.7	1	1	0	180	68	21	13	1.15			19723.9	2	172
117204	2017-2020	0	10.69	72	2	3	2	1		28.7	0	1	0	150	57	22	15	1.57			65070	1	151
114690	2017-2020	0	10.7	41	2	4	2	2	0.55	26.1	0	0	0	160	42	17	7	1.4			30008	1	166
123405	2017-2020	1	10.7	57	1	5	3	1	3.98	28	0	1	0	207	73	21	23	2.59			9490.65	3	156
120078	2017-2020	0	10.71	69	2	4	3	1	0.95	31.7	1	0	0	295	146	20	16	0.42			4725.47	2	171
114695	2017-2020	0	10.72	38	2	2	1	1		27.1	0	0	1	214	62	15	14	1.97	0		25729.7	2	172
121526	2017-2020	1	10.73	56	2	5	2	1	1.3	29.9	0	1	0	196	73	32	44	8.1			10179.8	1	161
111385	2017-2020	0	10.74	63	2	4	2	1	1.59	28.9	0	1	0	180	50	14	13	0.62			9899.67	2	161
109975	2017-2020	0	10.75	39	2	4	3	1	5	27.4	0	0	0	192	72	12	11	3.32			27817.3	1	159
115846	2017-2020	0	10.75	57	2	2	3	1	4.14	32.1	0	0	0	189	193	25	23	3.61			26582.2	3	156
118072	2017-2020	1	10.75	56	2	1	3	2	3.95	32.5	0	1	0	193	74	15	11	49.33			14937.6	2	166
123156	2017-2020	1	10.75	80	1	3	3	2	1.65	28.3	0	0	1	154	166	19	17	28.64	0		35756.7	2	172
111165	2017-2020	1	10.78	40	1	3	2	1	3.25	25.5	1	1	0	223	305	22	13	2.69			91785.5	1	164
113977	2017-2020	1	10.78	60	1	3	3	1	5	29.4	0	0	0	180	82	17	16	1.82			56820.6	2	152
114934	2017-2020	1	10.78	50	1	3	2	2	1.02	25.8	0	0	0	244	113	26	33	0.44			63266.2	2	149
120455	2017-2020	1	10.78	80	2	3	3	2	4.88	27.9	0	0	0	189	55	18	11	3.43			28656.1	2	158
116813	2017-2020	0	10.8	21	1	1	2	3	1.29	26.5	0	0	0	202	120	22	32	0.61			45913.9	1	170
118087	2017-2020	1	10.8	51	1	2	1	1	2.54	29.2	1	0	0	266	227	20	21	1.22			19352.5	1	155
122602	2017-2020	1	10.8	22	2	3	3	1	3.35	31.3	2	0	0	177	48	14	13	0.33			2985.28	1	167
114040	2017-2020	1	10.82	59	2	4	3	3		40.1	1	1	0	223	97	34	37	1.05			8040.21	2	163
121525	2017-2020	0	10.84	65	2	2	3	2	5	29.4	2	0	0	227	108	18	19	4.16			8749.08	1	149
120364	2017-2020	1	10.85	60	1	1	1	1	0.91	35.5	2	0	1	208	138	15	19	4.1	0		4418.96	1	162
109685	2017-2020	1	10.86	38	1	5	3	1	3.86	23	0	0	0	147	72	21	22	1.25			16211.6	1	164
111207	2017-2020	1	10.86	77	1	1	1	2	2.06	30	1	1	1	185	161	39	64	2.41	0		4060.48	2	164
117657	2017-2020	1	10.87	55	2	3	3	1	4.57	22.1	1	0	0	210	90	22	25	0.49			59920.9	1	167
110188	2017-2020	1	10.89	63	2	4	3	1	1.84	28.3	0	0	0	267	67	19	19	8.18			10453.7	1	172
121604	2017-2020	0	10.9	37	1	5	3	1	5	28.4	0	0	0	174	155	17	11	12.95			12083.8	2	166
120831	2017-2020	1	10.91	60	1	3	3	1	5	28.6	1	0	0	275	304	21	23	1.25			70826.5	3	156
112079	2017-2020	1	10.92	70	2	5	3	1	5	24.8	0	1	1	183	150	31	38	1.85	0		15528.9	2	153
123015	2017-2020	0	10.92	25	2	2	3	3	4.08	21.1	0	0	0	136	42	14	10	0.38			66808.5	2	153
113151	2017-2020	1	10.93	41	1	1	2	1	2.2	33.7	0	0	0	164	131	23	20	3.18			21529.3	2	167
109704	2017-2020	1	10.94	31	1	5	3	1	3.55	25.6	2	0	0	144	156	17	28	1.31			10529.9	1	156
116181	2017-2020	1	10.94	45	1	3	3	3	0.66	27.3	0	0	0	200	87	20	26	2.34			24944.8	1	157
116791	2017-2020	1	10.94	62	2	4	3	1	3.84	34.5	0	1	1	159	46	19	19	1.56	0		12348.5	1	160
117832	2017-2020	1	10.94	41	2	3	1	1	3.58	33	0	1	0	204	177	14	18	0.57			51470.2	1	151
110336	2017-2020	0	10.95	61	2	3	2	2	3.86	25.4	0	1	0	234	84	17	12	0.66			195272	1	163
115051	2017-2020	1	10.95	56	1	3	3	2		32.8	0	0	0	199	164	25	26	6.05			20557.8	1	157
111977	2017-2020	1	10.96	80	1	1	1	1	1.78	29.1	0	0	1	119	78	18	17	1.72	1		9722.9	2	164
111139	2017-2020	0	10.97	48	1	5	1	1	1.79	23.7	2	0	0	124	112	18	21	0.48			11920.7	1	162
115538	2017-2020	1	10.97	48	2	1	1	2		34.1	0	0	0	181	106	14	17	1.7			33368.7	1	172
116677	2017-2020	1	10.97	50	1	1	1	3	0.4	26	1	0	0	143	123	17	14	10.24			29443.7	2	162
117573	2017-2020	1	10.99	45	1	3	3	1	5	31.4	0	0	0	244	528	42	47	3.15			55936.2	1	155
117754	2017-2020	1	11	48	2	4	3	3	2.33	25.1	0	1	0	201	52	14	8	0.23			4651.46	1	171
122038	2017-2020	1	11	73	2	2	2	1	1.69	25.6	0	0	0	189	83	16	11	1.22			25448.7	1	156
122647	2017-2020	0	11	60	2	4	2	1	0.81	31.3	0	1	1	224	68	27	25	7.03	1		5241.36	2	163
113740	2017-2020	1	11.01	63	2	3	3	3	0.72	32.7	0	1	0	166	67	25	27	1.12			35578.1	2	160
115732	2017-2020	1	11.01	63	1	3	3	1		33.8	0	1	0	207	97	28	32	17.2			13919.3	2	164
114893	2017-2020	1	11.02	53	1	4	1	1		25.4	2	0	0	182	114	17	18	1.48			6186.72	1	171
111894	2017-2020	1	11.03	21	1	5	3	3	1.47	24.4	0	0	0	164	62	16	16	0.52			12685.1	2	169
118935	2017-2020	1	11.03	60	1	4	2	2	0.75	33.6	2	1	0	228	93	18	16	7.04			7369.56	1	153
119590	2017-2020	1	11.03	44	2	1	1	3	0.01	26.4	0	0	0	199	92	22	40	2.62			11605.7	2	161
121675	2017-2020	0	11.03	60	1	3	3	1		31.3	0	0	0	217	64	19	21	3.88			26397.4	2	156
122988	2017-2020	1	11.03	54	2	5	2	1		30.8	2	1	0	175	325	17	12	1.58			8588.03	2	152
116325	2017-2020	1	11.06	62	1	4	2	1	1.57	43.3	1	1	0	209	73	16	16	36.77			10440.6	1	172
115440	2017-2020	1	11.07	80	2	3	2	1	1.48	29.2	0	0	0	180	173	37	19	1.63			46823.3	2	159
114818	2017-2020	0	11.08	45	1	3	3	1	0.35	24.1	0	0	0	180	258	17	22	0.75			28361.7	1	166
113020	2017-2020	1	11.1	71	2	4	3	2	5	31.4	0	1	1	114	60	17	21	1.82	0		16721.9	1	168
115880	2017-2020	0	11.1	22	1	1	2	1	1.94	24.2	2	0	0	187	81	33	23	0.31			15579.9	2	152
122537	2017-2020	1	11.1	31	1	3	1	3		28.5	0	0	0	164	96	30	51	3.3			61638	2	159
118618	2017-2020	1	11.11	57	2	4	3	1	5	43.7	0	1	0	150	56	19	13	5.45			24522.2	1	172
120159	2017-2020	1	11.11	80	2	3	3	1	1.48	25.9	0	1	0	211	188	20	10	2.95			11171.5	2	166
110610	2017-2020	0	11.12	29	2	2	1	1	1.37	42	0	0	0	193	118	11	12	3.99			28988.9	1	172
112190	2017-2020	1	11.13	72	1	1	1	1	1.03	30.1	1	0	1	126	64	17	18	1.1	1		10067.5	2	152
121345	2017-2020	0	11.13	34	2	4	3	3	0.62	33.7	2	0	0	202	43	14	11	4.83			5463.52	2	170
116439	2017-2020	1	11.14	80	2	4	1	2	0.97	27.4	1	1	0	106	73	38	42	5.85			12409.2	2	154
118285	2017-2020	1	11.14	70	1	3	3	1	2.99	26.7	1	1	0	172	134	30	33	0.96			43227.6	1	155
118433	2017-2020	1	11.14	48	1	5	3	1		28.6	0	0	0	236	171	21	24	1.62			15706	1	169
109807	2017-2020	0	11.16	31	1	3	3	1	5	23.2	0	0	0	161	82	20	14	0.33			167376	1	164
114078	2017-2020	0	11.16	32	2	5	3	1	3.66	24	0	0	0	157	76	12	9	0.63			15522.9	1	154
115055	2017-2020	0	11.17	38	2	1	1	1	0.33	25.1	0	0	0	163	102	17	12	2.68			33784	2	162
112389	2017-2020	1	11.19	44	1	5	2	1	1.22	29.5	0	0	0	242	136	15	21	2.84			12537.7	1	162
116213	2017-2020	1	11.19	62	1	5	3	1	5	29	0	1	1	157	164	21	16	1.37	0		10028.9	1	169
123109	2017-2020	1	11.19	24	2	2	2	3	1.22	47.7	0	0	0	152	48	15	16	8.47			44520.7	1	154
121812	2017-2020	1	11.2	57	2	3	2	1	1.82	28	0	1	0	225	178	31	24	5.46			40292.3	1	157
114535	2017-2020	1	11.21	80	1	3	2	1	5	27.6	1	1	0	153	68	10	11	0.38			15496.6	2	159
117441	2017-2020	1	11.21	80	1	3	3	1	2.6	28.6	1	1	0	189	115	24	19	2.6			15904	3	156
119951	2017-2020	0	11.21	75	1	1	1	1	5	27.6	1	1	1	129	107	17	18	1.4	0		10190.2	1	162
120529	2017-2020	0	11.21	21	2	1	3	1	1.06	28.2	0	0	0	165	48	15	11	1.85			43491	2	162
120930	2017-2020	1	11.21	62	2	4	3	3	5	38.2	0	0	0	199	71	14	14	7.59			10551.8	1	151
118240	2017-2020	1	11.22	60	2	4	1	2		45.4	0	1	1	176	51	14	13	14.32	1	1	4652.75	2	151
113777	2017-2020	1	11.23	69	1	4	2	1	0.99	26.7	1	1	0	145	104	27	26	1.83			3900.28	2	150
115100	2017-2020	0	11.23	60	1	4	2	2	2.47	32.5	0	0	0	197	78	16	13	2.07			9233.93	2	172
122572	2017-2020	0	11.23	62	1	3	3	1	1.68	28	1	0	0	155	54	17	16	0.47			18865	2	161
111192	2017-2020	1	11.24	54	1	5	2	1	1.97	26.2	2	0	0	248	355	18	37	0.74			5786.91	2	170
112161	2017-2020	0	11.24	45	2	4	1	2	0.97	29.5	0	0	0	179	44	18	14	0.56			5575.91	1	150
120558	2017-2020	1	11.24	45	1	4	3	1	3.18	33.9	0	0	0	155	82	22	21	0.81			6129.19	1	171
122906	2017-2020	1	11.26	26	2	3	2	3	1.5	33.4	0	0	0	122	61	14	10	3.8			49792	1	158
112088	2017-2020	0	11.27	26	2	4	3	3	5	32.7	0	0	0	134	25	12	8	1.3			36285	1	172
113355	2017-2020	1	11.27	67	2	2	1	3	1.4	34.3	0	1	0	247	150	13	13	9.94			4408.38	2	164
119358	2017-2020	1	11.27	51	1	5	3	1	1.03	27.5	0	1	1	186	113	22	36	3.75	0		3952.11	2	152
110319	2017-2020	1	11.28	34	2	1	3	1	2.63	32.1	0	0	0	146	57	19	23	12.19			15041	2	155
110973	2017-2020	0	11.28	72	2	3	2	1		27.6	0	1	0	220	117	20	21	1.01			38840.9	2	164
109432	2017-2020	0	11.29	44	2	4	3	3	3.66	19.8	0	0	0	201	27	24	37	0.66			7578.58	2	159
116127	2017-2020	0	11.3	73	1	4	3	2	4	32.7	0	1	0	167	87	36	28	0.5			3694.54	1	149
124208	2017-2020	0	11.3	79	2	4	3	3	3.92	30.7	0	1	0	219	99	19	11	9.3			8043.77	2	150
109649	2017-2020	0	11.31	80	1	3	3	1	4.16	31.6	0	1	0	123	86	15	9	2.11			9993.62	2	168
115450	2017-2020	1	11.31	26	2	5	3	1	2.38	33.3	1	0	0	159	56	15	5	2.28			8965.82	2	155
117807	2017-2020	1	11.31	67	2	3	3	1	2.96	36.6	1	0	0	188	188	15	14	4.98			57122	1	149
117793	2017-2020	0	11.32	80	2	3	3	1	1.48	26	0	1	1	250	117	17	14	1.73	1		14059.2	1	155
122394	2017-2020	1	11.32	66	2	5	3	1	0.86	28.8	1	1	0	236	107	14	14	1.5			77798.9	1	165
120723	2017-2020	1	11.33	38	2	3	3	1	5	44.5	0	0	0	182	173	24	22	3.58			60447.9	1	156
123704	2017-2020	0	11.33	44	2	5	3	1	1.96	24.3	0	1	0	163	66	17	12	1.62			15656.1	1	165
124417	2017-2020	0	11.33	25	2	3	3	2	4.81	26.2	0	0	0	131	52	15	11	0.76			51149.9	2	165
110876	2017-2020	1	11.34	56	1	2	2	2	0.87	30.7	0	0	0	152	99	20	15	2.01			41975.1	1	169
123711	2017-2020	1	11.35	64	2	3	3	1	2.17	41.4	1	1	1	217	194	25	23	7.35	0		21403	2	158
114163	2017-2020	1	11.37	64	2	3	3	3	5	27	0	0	0	187	72	26	18	2.74			52187.2	2	168
119632	2017-2020	1	11.37	68	2	2	3	1	1.45	27.2	0	1	1	146	189	20	18	2.3	0	1	10839.1	1	165
112122	2017-2020	0	11.38	22	2	1	2	3		24.2	0	0	0	144	57	12	12	0.11			27929.3	1	150
124504	2017-2020	1	11.38	66	2	3	3	2	0.04	30.3	1	0	0	224	100	17	14	2.78			20320.3	1	158
112116	2017-2020	0	11.4	45	1	5	3	1	4.17	25.2	0	1	0	194	38	18	15	0.59			37863.4	2	157
113450	2017-2020	0	11.41	60	2	4	3	2	0.73	34.7	2	1	0	136	141	12	11	5.66			11049.6	2	162
122268	2017-2020	1	11.41	64	2	1	2	1	3.69	41.8	2	0	1	151	134	10	11	0.49	0	1	9914.04	1	161
112108	2017-2020	1	11.42	53	2	4	3	1	5	56.9	0	1	0	239	68	13	13	2.41			6910.08	2	159
121436	2017-2020	1	11.42	69	1	4	2	1	5	40	1	1	0	240	108	23	17	0.18			8889.6	1	164
121754	2017-2020	1	11.42	29	1	3	3	1	1.22	28.8	0	0	0	177	75	38	69	3.09			24986.2	2	167
123782	2017-2020	1	11.42	80	2	3	3	2	2.55	31.7	2	0	0	296	148	15	11	2.87			36896.3	1	157
110027	2017-2020	0	11.43	22	2	3	2	1	2.79	24.8	2	0	0	187	126	15	13	12.39			47961.8	2	163
116646	2017-2020	1	11.43	60	2	2	3	1	2.7	26.2	0	0	0	159	144	17	12	0.85			28171.1	1	159
119323	2017-2020	1	11.43	47	1	5	3	1	0.87	29.6	2	1	1	174	117	49	37	16.65	0		19802.2	1	165
112136	2017-2020	1	11.44	61	1	1	3	1	5	35.7	0	1	0	143	91	14	14	0.29			14072.5	1	159
121663	2017-2020	1	11.44	34	1	2	3	1	4.64	25.3	0	0	0	161	56	13	12	0.21			17457.3	2	151
113770	2017-2020	1	11.46	52	1	3	3	2		28.3	1	0	0	254	165	37	45	3.24			150055	2	149
109300	2017-2020	1	11.47	54	2	5	3	1	5	29.6	0	0	0	200	50	24	32	1.45			23643.3	1	169
111075	2017-2020	0	11.47	51	1	4	2	1	1.21	29.1	0	1	0	180	26	31	27	0.92			8487.28	1	150
120410	2017-2020	0	11.47	51	2	3	3	2	4.48	22.4	1	1	0	225	48	14	11	2.71			26169.5	2	168
114393	2017-2020	0	11.48	23	1	3	3	3	0	27.9	1	0	0	209	119	18	25	1.03			20120.6	2	167
118085	2017-2020	1	11.49	28	1	3	2	1	2.11	23.2	1	0	0	279	189	20	16	3.05			126366	1	161
124574	2017-2020	0	11.51	37	2	1	1	1	0.74	32.6	0	0	0	187	111	19	20	10.01			8194.1	2	151
117358	2017-2020	1	11.52	36	1	5	2	1	1.36	28.6	0	1	0	243	165	19	26	0.57			27052.3	2	154
119291	2017-2020	1	11.52	80	2	3	3	2	5	33.7	0	0	0	223	97	18	15	3.48			37922.8	1	169
123198	2017-2020	1	11.52	48	1	3	3	1	5	27.1	0	1	0	210	143	24	40	0.27			104120	1	159
112314	2017-2020	1	11.53	70	2	1	3	1	1.2	34.4	0	0	1	167	133	11	10	1.57	1		26576.6	1	160
120258	2017-2020	1	11.53	59	2	2	2	2	2.9	27.1	0	1	0	249	88	21	23	2.93			24556.5	1	165
120485	2017-2020	1	11.53	25	1	3	2	1	1.36	33.5	0	1	0	141	32	19	19	3.63			29724.1	2	151
118118	2017-2020	0	11.54	46	2	3	3	1	1.02	32.1	0	0	0	186	73	13	8	5.31			20592.6	2	158
121240	2017-2020	0	11.55	44	2	4	3	2	5	37.5	0	0	0	164	49	18	13	2.47			11642	2	171
110453	2017-2020	1	11.57	69	2	2	1	2		31.1	0	1	0	150	87	19	18	13.35			6333.26	2	156
110640	2017-2020	1	11.57	59	2	3	2	2	0.74	32.2	1	0	0	217	114	15	14	3.9			35476.8	2	155
115443	2017-2020	1	11.57	39	2	1	1	1	0.25	34.7	0	0	1	207	195	16	28	5.57	0	1	18874.1	2	160
118299	2017-2020	1	11.58	54	1	3	3	1	4.74	28.9	0	0	0	160	67	18	21	1.59			208118	1	169
122359	2017-2020	1	11.58	66	1	2	3	1	1.07	23.6	0	0	0	217	243	28	25	0.52			7734.61	2	154
112606	2017-2020	1	11.6	48	2	3	3	1	5	30	0	0	0	229	270	20	26	2.65			37699.6	2	168
113934	2017-2020	1	11.6	41	1	3	1	1	2.44	27.5	2	0	0	150	125	23	29	0.99			11280.5	2	151
114926	2017-2020	1	11.6	61	2	3	3	2	1.48	33.7	0	1	0	220	112	28	33	2.2			37860.6	2	159
116869	2017-2020	1	11.6	70	2	3	3	1	2.78	29.1	1	1	0	166	100	16	19	1.62			27358.5	2	151
112363	2017-2020	0	11.61	59	1	5	3	1	5	24.7	0	0	0	163	92	16	20	0.8			10514.1	1	154
120576	2017-2020	1	11.61	28	2	1	3	1	5	27.1	1	0	0	195	52	16	15	0.28			44527.3	1	159
117507	2017-2020	1	11.62	65	1	4	3	1	2.03	28.1	2	0	0	251	94	20	17	3.86			6549.92	2	165
120386	2017-2020	1	11.63	37	2	4	3	3	1.3	46.1	0	1	1	177	80	16	19	7.71	0	1	16224.4	1	168
124060	2017-2020	1	11.63	33	2	5	3	1	4.78	22.2	0	0	0	142	49	13	10	1.52			18962.5	1	169
112716	2017-2020	1	11.65	33	2	4	3	3	0.75	51.1	2	1	0	221	59	11	8	1.99			14596.4	1	158
123995	2017-2020	0	11.65	31	1	1	3	1	5	30.1	0	0	0	183	97	18	13	1.1			33374.8	1	159
120749	2017-2020	1	11.66	31	1	5	2	3	2.03	36.1	0	0	0	177	141	8	11	3.28			76772.3	2	163
110068	2017-2020	0	11.69	77	2	3	2	2		23.3	1	0	0	259	55	15	11	1.26			153703	2	162
113788	2017-2020	1	11.7	25	2	4	3	1	3.55	39.1	0	0	0	154	51	15	13	2.05			23110.1	3	156
119367	2017-2020	1	11.7	75	1	5	3	1	1.15	24.6	0	1	1	118	82	15	10	1.88	0		13931.7	1	169
119630	2017-2020	1	11.7	55	2	1	3	2	1.11	26.1	0	1	0	227	202	16	12	7.8			12976.4	1	155
117398	2017-2020	0	11.71	61	2	3	1	3	1.88	58.8	1	0	0	207	77	18	21	5.88			20409.1	1	155
121657	2017-2020	0	11.71	49	2	1	2	1	3.47	28.7	0	0	0	241	159	17	11	5.78			29144.1	1	155
124039	2017-2020	1	11.71	40	1	5	3	1	4.78	24.1	2	1	0	237	224	34	56	0.63			13198.2	1	169
114545	2017-2020	0	11.72	80	1	3	3	1	5	28.7	1	1	0	236	104	36	37	1.97			17637.9	2	169
124684	2017-2020	1	11.73	51	2	3	3	1	2.79	28	0	1	0	192	72	18	15	1.54			36940.7	2	155
120407	2017-2020	1	11.75	42	1	2	2	1	0.34	27.8	0	0	0	174	75	20	39	3.29			10045.2	1	170
123431	2017-2020	0	11.75	24	2	5	3	3	5	21.5	0	0	0	173	49	17	14	0.67			32206.9	1	169
115807	2017-2020	1	11.76	65	1	1	2	1	1.95	30	1	1	1	113	75	28	42	0.72	0		14575.1	2	154
114520	2017-2020	1	11.81	43	2	4	2	1	1.61	44.3	0	0	0	193	62	14	7	2.4			11387.8	1	150
117164	2017-2020	1	11.82	58	2	1	1	2		32.7	0	0	0	201	78	18	15	3.21			7656.13	2	164
124418	2017-2020	0	11.83	80	1	5	2	1	1.66	27.9	0	1	0	238	140	21	16	0.81			25209.5	1	161
112467	2017-2020	0	11.84	80	1	3	2	1	1.79	25.9	1	0	1	164	142	23	20	2.26	1	1	9501.57	2	158
115168	2017-2020	1	11.84	46	1	3	3	1	2.64	39.1	0	1	0	183	64	30	31	3.73			11559.6	2	163
118729	2017-2020	0	11.84	43	2	1	1	1	0.1	40.9	0	0	0	124	49	15	15	3.44			25579.4	1	154
122952	2017-2020	0	11.85	34	2	4	3	1	0.66	39.9	0	0	0	200	55	25	16	0.79			8287.53	1	168
111523	2017-2020	1	11.86	59	2	1	1	3	0	39.8	0	0	1	153	126	29	24	4.35	1		5780.84	2	155
113152	2017-2020	1	11.86	65	2	3	3	1	5	23.5	0	1	0	200	139	24	22	1.06			105237	2	161
123723	2017-2020	1	11.89	25	1	5	3	3	3.75	24.1	0	0	0	167	376	18	25	0.48			10676.5	2	168
114940	2017-2020	1	11.9	39	1	3	3	2	1.18	31.8	0	1	0	296	243	14	21	3.71			21439.4	1	155
120481	2017-2020	1	11.91	30	2	5	1	1	1.06	29	0	0	0	171	62	19	15	2.68			12531.9	1	162
116911	2017-2020	1	11.92	63	1	4	3	1		31.9	1	0	0	327	89	15	17	12.8			8574.89	2	157
114346	2017-2020	0	11.93	74	2	3	3	2	5	30.6	0	0	1	165	87	16	14	6.15	0	1	99060.8	1	154
113560	2017-2020	1	11.94	61	2	1	1	1	2.95	28.5	1	1	0	161	87	14	10	1.16			6443.11	1	165
116184	2017-2020	1	11.94	33	1	5	3	1		25.7	0	0	0	290	310	33	37	2.22			11125.2	2	169
120022	2017-2020	0	11.94	56	1	3	3	3	3.85	22.4	1	0	0	192	98	16	13	1			17423.9	2	165
123804	2017-2020	1	11.95	64	2	1	3	2	2.63	29.2	0	1	1	186	140	30	43	3.58	0		5707.81	2	155
119041	2017-2020	1	11.96	37	1	1	1	2		37.2	2	0	0	197	187	24	41	4			26403	2	172
119960	2017-2020	0	11.96	45	2	4	3	1	4.64	27.7	2	0	0	161	97	11	9	0.99			15809.5	2	171
123239	2017-2020	0	11.96	27	1	4	1	1	0.78	26.3	2	0	0	155	77	16	8	1.18			9809.13	2	171
110385	2017-2020	0	11.97	36	1	4	2	1		24.6	0	0	0	214	56	17	21	0.47			25465.1	1	164
118813	2017-2020	1	11.97	72	1	4	3	2	5	30.2	0	0	0	115	111	17	16	0.88			12531.7	3	156
121793	2017-2020	0	11.97	36	2	5	2	2	0.96	33.5	2	0	0	152	41	12	8	0.6			13507.2	1	171
110161	2017-2020	0	11.98	52	2	4	3	2	0.59	35.2	0	0	0	212	83	16	9	10.21			20718.9	1	172
115929	2017-2020	0	12.01	44	2	3	3	1	5	28.1	0	0	0	217	67	12	11	3.55			63864.5	1	155
121956	2017-2020	0	12.01	24	2	3	3	3		19.8	0	0	0	184	54	20	18	0.54			172633	2	157
110781	2017-2020	1	12.02	62	1	3	3	1	5	35.3	0	1	0	237	332	19	20	0.76			78211.6	2	158
122629	2017-2020	1	12.02	73	1	3	3	1	5	28.2	0	0	0	229	160	14	18	14.9			60701.5	1	156
124730	2017-2020	1	12.02	74	1	3	1	2	0.87	31.1	1	1	1	160	104	20	14	2.85	0	1	10857	1	165
109809	2017-2020	0	12.03	20	2	3	3	3	5	22.1	0	0	0	142	49	17	10	0.11			78041.1	1	159
109902	2017-2020	0	12.03	75	2	4	2	2	1.78	42.7	0	1	1	150	95	31	23	5.06	0		8400.23	2	159
116405	2017-2020	1	12.05	66	2	5	3	2	0.84	31	0	1	1	162	123	16	16	11.04	0		18104.1	1	160
115923	2017-2020	1	12.07	31	2	5	3	1	2.79	29.5	0	0	0	174	121	12	13	4.15			9347.84	1	170
123552	2017-2020	1	12.07	59	1	3	3	1	5	36.2	0	0	0	218	94	22	36	5.67			84370.9	2	165
123856	2017-2020	1	12.07	26	1	5	3	3	4.93	27.3	0	0	0	161	114	22	29	2.83			39603.1	2	153
121927	2017-2020	1	12.08	71	2	1	2	2	4.13	43.4	1	0	1	221	199	20	17	9.49	0		9609.08	2	155
121665	2017-2020	0	12.09	29	2	3	3	3	2.52	37.6	0	1	0	195	98	18	12	2.89			46117.3	1	159
124558	2017-2020	1	12.09	21	2	4	2	3	0.59	39.1	0	0	0	166	67	12	7	8.33			51415.7	1	172
118211	2017-2020	1	12.12	50	2	5	2	1	2.98	32.5	1	0	0	217	121	14	11	1.95			12118.8	3	156
119646	2017-2020	1	12.12	36	2	3	3	1	2.15	30	1	0	0	164	170	14	17	1.57			130983	1	172
114128	2017-2020	1	12.13	74	1	3	2	1	4.26	29.6	2	1	1	147	296	8	9	4.12	0	1	38191.9	2	159
112574	2017-2020	1	12.14	64	1	2	1	1	1.08	31.6	0	1	0	147	126	17	17	0.89			2960.15	2	161
118735	2017-2020	0	12.14	80	2	3	3	1	5	27.3	1	1	0	197	158	20	15	0.62			17019.6	2	159
119629	2017-2020	1	12.14	73	1	3	3	1	5	31.2	1	0	0	197	65	32	40	4.62			38541.6	2	169
110419	2017-2020	0	12.15	35	2	4	3	1	1.3	31.7	0	0	0	183	57	13	11	1.2			5288.12	1	152
118128	2017-2020	1	12.15	56	2	4	3	3	3.32	43.2	0	1	1	218	189	13	17	18.44	0		7849.54	2	170
121629	2017-2020	1	12.16	56	2	2	3	1	0.59	28.8	0	1	0	217	78	19	19	3.38			23307.8	1	165
111405	2017-2020	1	12.17	44	1	1	1	1	1.22	35.8	1	0	0	213	110	16	17	1.15			19193.2	2	165
116129	2017-2020	1	12.18	62	1	4	3	2	2.59	29.8	1	1	0	154	76	19	21	11.19			3009.08	2	167
119433	2017-2020	1	12.18	71	1	4	2	2		27.4	0	1	0	172	68	17	12	0.55			6877.63	1	152
112902	2017-2020	1	12.19	35	2	3	3	1	3.92	35.9	1	0	0	184	89	16	13	14.18			100500	1	166
119386	2017-2020	1	12.22	37	2	4	3	3	2.07	42	0	0	0	210	58	12	13	2.38			11901	2	154
117375	2017-2020	1	12.23	49	1	3	3	3	4.94	32.7	1	1	0	172	128	17	28	1.06			70538.1	2	161
114622	2017-2020	1	12.24	72	1	3	3	1	4.14	30.1	1	1	0	166	85	22	29	1.21			46727	1	151
114633	2017-2020	1	12.24	35	2	2	3	1	3.66	26.9	0	0	0	124	119	17	17	4.64			32876.6	1	153
121336	2017-2020	1	12.24	73	2	3	2	2	5	30.8	0	1	1	159	132	13	14	3.72	0		116758	1	163
111395	2017-2020	1	12.25	34	1	5	2	1	1.02	60.6	0	1	0	172	82	26	38	8.42			25482.2	1	162
118317	2017-2020	1	12.25	33	1	3	2	3	2.02	25.9	0	1	0	140	130	28	69	1.32			53597.4	1	164
115317	2017-2020	0	12.26	39	1	2	3	1	2.88	26.9	1	0	0	189	136	21	29	2.33			29696.4	2	160
123609	2017-2020	0	12.26	60	2	2	3	1	0.56	26.1	0	0	1	153	135	13	11	2.97	0	1	3533.53	2	164
112992	2017-2020	1	12.27	80	1	3	3	2	2.64	29.5	0	1	0	153	59	20	22	0.6			21088.1	1	151
110018	2017-2020	0	12.31	20	2	3	2	3	1.99	17.2	0	0	0	165	70	18	11	8.79			81062.3	1	157
123343	2017-2020	0	12.31	23	1	3	3	3	0.71	28.9	2	1	0	120	42	16	18	2.34			38311.2	1	157
124688	2017-2020	1	12.34	37	1	1	1	1	1.99	29.3	0	0	0	140	92	33	53	0.58			31488.5	1	151
111011	2017-2020	1	12.35	47	2	1	1	1	2	29.9	0	0	1	189	88	21	20	0.91	0		19455.5	2	154
116819	2017-2020	1	12.35	51	1	3	3	1	3.92	32.2	0	1	0	174	70	21	32	2.27			10805.6	2	151
117946	2017-2020	1	12.36	38	2	1	3	1	1.45	32.4	0	0	0	196	76	17	15	1.32			27323.3	1	162
113852	2017-2020	1	12.37	78	2	1	2	1	1.97	27.9	1	1	0	186	147	42	25	4.98			14461.1	1	161
124406	2017-2020	0	12.37	36	2	4	2	1		25.2	0	0	0	132	55	16	10	2.4			23984.1	2	172
119488	2017-2020	1	12.38	30	1	2	3	3		35	2	1	0	151	277	22	32	1.84			31018.6	1	152
123951	2017-2020	0	12.38	62	2	5	3	2	4.81	23.9	0	1	0	238	110	24	21	1.96			9791.61	2	154
121782	2017-2020	1	12.4	35	1	5	3	1	5	32.5	1	0	0	183	278	23	40	4.88			5330.81	2	150
117703	2017-2020	1	12.41	73	1	3	3	2		31.3	0	0	1	137	89	17	17	0.65	0		8602.93	1	157
113300	2017-2020	1	12.43	47	2	3	2	3	2	37.6	0	1	1	199	97	15	15	8.71	0		52139.8	1	152
116984	2017-2020	1	12.43	56	2	3	3	1	5	41.7	1	0	0	150	87	20	23	6.01			49432.6	1	149
119061	2017-2020	0	12.43	54	1	2	1	1	1.37	26	2	0	0	202	207	17	18	0.47			21798.1	1	172
122216	2017-2020	1	12.43	44	1	2	3	2	2.48	27	1	1	0	160	109	22	40	1.62			37187.8	1	151
111190	2017-2020	0	12.44	51	2	3	2	1	3.34	18.7	2	1	0	190	109	17	11	0.36			127997	2	166
114637	2017-2020	1	12.44	59	2	1	1	1	0.4	37.4	0	1	1	189	155	15	19	8.55	0		22909.4	2	162
123959	2017-2020	1	12.45	27	2	1	3	1	0.89	32.3	0	0	0	186	116	17	17	1.35			15507.8	1	168
114989	2017-2020	1	12.46	56	1	3	3	2	0.8	30.4	1	0	0	131	85	24	30	0.97			62937.4	2	159
115994	2017-2020	1	12.47	64	1	3	2	1	2.61	30.4	1	0	0	235	117	29	37	0.93			31962.7	2	151
117291	2017-2020	0	12.47	21	2	5	3	3	1.64	25.4	0	0	0	112	35	13	16	2.13			12531.7	2	159
110576	2017-2020	1	12.48	37	2	3	2	1	5	29.7	0	0	0	172	152	19	17	2.75			87175.2	1	158
109367	2017-2020	0	12.51	80	1	3	2	2		28.3	1	1	0	181	149	20	15	1.1			8287.72	1	150
117849	2017-2020	1	12.51	51	2	5	3	1	4.57	26.8	0	0	0	203	139	16	14	3.11			8631.59	2	171
124590	2017-2020	1	12.51	46	2	3	3	1	5	29.4	0	1	1	198	190	15	15	2.67	0		49118.6	2	164
110673	2017-2020	1	12.53	69	1	4	2	1	4.02	38.1	1	1	0	100	39	18	21	7.64			5377.69	1	168
112156	2017-2020	0	12.53	43	2	5	3	1		25	0	0	0	204	202	18	16	1.42			12884.5	1	162
112630	2017-2020	1	12.54	33	1	3	3	1	2.85	30.4	0	0	0	191	363	21	35	1.39			80130.5	1	155
113286	2017-2020	1	12.54	75	1	3	3	2	1.49	29.3	1	0	0	221	159	18	16	2.62			2990.18	2	167
115663	2017-2020	1	12.55	66	1	2	3	1	2.77	27.8	1	1	0	140	159	21	22	4.06			8074.65	1	162
119169	2017-2020	0	12.55	42	1	1	1	3		23.8	1	1	0	214	154	58	44	51.23			27486.1	1	154
115407	2017-2020	1	12.56	73	2	2	1	1	1.76	28.5	0	1	1	179	167	17	10	1.03	0		7805.04	1	149
118936	2017-2020	1	12.56	67	1	2	3	2	5	42.1	0	1	0	172	197	20	28	4.83			8984.79	1	165
114915	2017-2020	0	12.57	44	2	3	3	1	5	28.1	0	0	0	230	155	16	16	3.42			158473	1	159
110806	2017-2020	1	12.58	53	2	3	1	2	0.71	37.6	1	0	0	264	319	14	13	13.82			44283.3	2	157
111299	2017-2020	1	12.58	50	2	2	1	1	4.07		0	1	0	154	45	12	9	7.81			15096.9	1	155
114493	2017-2020	1	12.58	45	2	3	3	2	0.56	38.7	2	1	0	149	83	12	10	37.54			36148.2	2	149
112864	2017-2020	0	12.59	28	2	1	3	1	2.62	24.1	2	0	0	164	77	12	9	0.74			15188.8	2	155
122044	2017-2020	1	12.6	41	2	5	3	1	3.4	45.8	0	1	0	207	175	17	14	13.69			34668.9	2	162
113440	2017-2020	0	12.61	58	2	2	3	1	5	32.9	0	0	0	191	146	17	16	1.25			23098.3	1	162
109981	2017-2020	1	12.62	68	2	2	1	2	1.1	25.8	0	0	0	238	378	21	35	1.48			3204.89	2	164
116313	2017-2020	1	12.62	72	2	3	3	1	5	23	1	0	0	133	89	32	31	38.87			38549.3	2	155
111175	2017-2020	1	12.66	46	2	2	2	1	1.82	29.1	0	0	1	234	102	14	19	1.5	0		37750.5	1	153
113573	2017-2020	0	12.67	53	2	3	3	3	1.41	30.2	0	1	0	276	87	60	109	7.85			36135.9	1	163
114682	2017-2020	1	12.68	56	2	4	3	1	4.61	32.2	0	0	0	165	109	18	17	1.08			16978.9	3	156
110474	2017-2020	1	12.69	56	2	4	3	1	2.37	33.8	0	0	0	174	100	18	21	1.29			9480.97	1	158
113468	2017-2020	1	12.69	22	1	1	2	2	1.32	37.1	0	0	0	159	117	20	21	0.38			45591.9	1	159
119058	2017-2020	1	12.69	78	2	3	2	2	2.49	27.1	0	1	0	267	274	24	15	1.26			62406.3	2	158
119262	2017-2020	1	12.7	51	1	3	3	3	0.68	41.9	2	1	1	181	151	23	23	0.57	0		33740.1	2	149
120358	2017-2020	1	12.71	43	1	4	2	2	3.32	34.9	0	0	0	214	91	21	24	4.09			20246.6	1	164
118629	2017-2020	0	12.72	24	1	4	1	3		21.7	0	0	0	124	22	23	23	0.37			32605.1	1	172
119504	2017-2020	1	12.73	44	1	3	3	1	3.88	30.6	1	0	0	169	82	24	36	2			30574.3	2	159
123223	2017-2020	1	12.73	52	2	3	2	3		43.3	2	0	1	172	84	21	33		0		34300.7	2	156
123505	2017-2020	0	12.73	23	2	3	3	3	5	25.3	0	0	0	149	68	18	14	0.33			118405	1	156
116503	2017-2020	1	12.74	69	1	5	3	1		25.2	1	1	1	153	108	19	22	0.66	0	1	8978.65	1	154
119807	2017-2020	1	12.74	58	1	3	3	1	5	29.9	0	1	0	142	94	28	37	1.24			15762	1	157
113244	2017-2020	0	12.76	61	2	5	3	2		33.4	0	0	0	241	47	17	12	6.19			3681.96	2	170
110052	2017-2020	0	12.77	42	1	1	1	1		30.9	0	0	0	169	78	18	20	1.15			45366.7	1	160
110321	2017-2020	1	12.77	46	1	3	3	1	4.6	31.3	0	1	0	166	221	16	13	0.75			27140.7	2	151
117485	2017-2020	0	12.77	20	2	2	3	3	4.34	33.1	0	0	0	174	68	28	36	3.41			17520.9	1	149
123265	2017-2020	0	12.78	22	2	4	3	3	0.4	22.5	0	0	0	169	61	17	12	0.51			10803.4	1	171
110778	2017-2020	1	12.8	80	1	3	3	1	4.27	36.9	1	0	1	144	109	18	13	8	1		39233.8	2	157
118962	2017-2020	1	12.81	71	2	5	3	1	1.82	30.7	0	1	0	162	122	23	27	0.81			10695.5	2	154
116831	2017-2020	0	12.82	67	2	5	1	1	3.94	26.4	0	1	0	151	78	20	24	0.59			17061.9	1	169
121114	2017-2020	1	12.83	29	2	1	3	1	0.99	35.4	1	0	0	174	68	14	11	2.83			10255.5	2	168
122665	2017-2020	1	12.84	61	2	4	3	1		34.6	2	1	1	166	112	28	18	8.14	0		5197.9	1	158
124183	2017-2020	1	12.87	33	2	2	1	1		32.4	0	0	0	151	99	23	31	1.1			15150.9	1	170
119417	2017-2020	0	12.89	58	2	4	3	2		30.2	0	1	0	261	58	19	23	0.68			3448.27	2	149
124231	2017-2020	0	12.89	23	2	4	3	3	1.54	30.3	0	0	0	178	71	14	13	2.66			8905.55	2	170
110006	2017-2020	1	12.92	80	2	3	2	1	1.46	25.6	1	1	0	200	128	20	14	0.92			26811.2	1	158
119692	2017-2020	1	12.92	80	2	3	3	2	4.07	26.6	0	1	0	185	181	14	7	1.34			27368.8	1	158
120826	2017-2020	1	12.92	52	2	3	3	1	5	30.6	0	0	0	198	122	17	13	3.82			106776	1	159
112639	2017-2020	1	12.93	79	2	3	1	2	1.26	28.5	1	1	0	178	106	15	16	0.98			41921.5	2	158
113874	2017-2020	1	12.93	43	1	2	1	2		32	0	0	0	177	67	24	36	5.09			12386.3	2	150
122655	2017-2020	1	12.93	56	2	5	2	2	0.61	52.2	1	0	0	177	107	12	17	6.29			31641.2	1	158
123155	2017-2020	1	12.94	80	1	3	3	1	2.43	28.1	0	0	1	126	122	11	12	0.69	0		24251.3	1	157
118316	2017-2020	1	12.95	60	2	2	2	1	5	26.6	0	0	0	147	80	23	33	1.68			12557.2	2	165
119905	2017-2020	1	12.97	52	1	4	3	1	5	40.9	1	0	0	168	81	17	10	9.6			8076.85	2	152
120456	2017-2020	1	12.99	54	1	2	2	2	2.96	31.9	0	1	0	190	85	21	22	6			13897.4	2	156
122056	2017-2020	1	12.99	61	2	2	1	2	2.78	28.9	0	1	1	172	97	20	23	2.93	0		11751.6	1	154
121465	2017-2020	1	13	71	1	5	3	1	2.52	39.1	1	1	0	103	116	21	20	0.36			32220.3	1	159
115085	2017-2020	1	13.01	63	1	3	3	2	1.4	25.8	1	1	1	159	102	20	24	0.62	0	1	6741.27	1	167
117068	2017-2020	0	13.03	24	1	1	2	3	1.7	29.7	0	0	0	223	105	28	47	1.18			31216.8	2	161
114431	2017-2020	1	13.04	55	2	5	3	2		27.8	0	1	0	212	119	15	13	7.36			19463.1	1	166
110684	2017-2020	0	13.07	23	2	4	3	1	0.37	23.6	1	0	0	128	56	13	8	1.59			36680.1	1	172
116019	2017-2020	1	13.07	63	2	5	3	1	3.39	23	0	0	0	131	136	16	14	1.59			12646.8	1	161
115736	2017-2020	1	13.1	62	2	2	1	2	0.72	31.4	2	1	0	196	134	30	24	3.13			9899.88	1	151
115526	2017-2020	1	13.11	80	1	3	3	1	4.43	31.7	1	0	0	208	192	20	16	2.9			13467	2	170
119996	2017-2020	1	13.11	53	2	4	2	3	0.4	28.1	0	1	1	185	75	17	15	3.05	0	1	6775.21	1	150
115913	2017-2020	0	13.13	25	1	2	1	3	0.75	27.9	2	0	0	171	190	15	23	1.28			14182.6	1	149
113110	2017-2020	1	13.14	39	1	2	3	3	2.4	32.2	2	1	0	209	66	24	27	3.03			34792	3	156
124643	2017-2020	1	13.14	54	2	1	3	2	1.7	24.1	1	0	1	228	168	17	19	1.42	0		7597.11	2	164
120793	2017-2020	1	13.15	70	2	4	3	2		37.5	1	1	1	173	67	19	16	1.17	0		5389.92	2	151
112124	2017-2020	1	13.16	71	1	1	1	2		21.3	1	1	0	229	127	15	15	3.8			10301.5	2	152
114048	2017-2020	0	13.16	30	2	3	3	1	2.3	30	0	0	0	141	49	15	11	0.5			66360.5	1	156
113860	2017-2020	0	13.19	51	2	5	3	1	4.72	28.9	0	1	1	160	86	15	16	0.93	1		4026.46	2	151
113926	2017-2020	1	13.19	77	1	3	3	1	0.85	32.4	0	0	0	174	138	17	25	4.42			8554.76	1	157
123885	2017-2020	1	13.19	67	2	3	1	1		35.8	2	0	1	144	123	14	9	3.25	0		12549.8	1	167
111500	2017-2020	1	13.2	53	2	3	3	1	0.86	28	0	1	0	216	159	16	19	2.62			17695.9	2	158
114087	2017-2020	1	13.2	44	1	2	3	1		32.1	0	1	0	196	111	19	31	1.14			37323.7	1	159
111707	2017-2020	1	13.21	80	1	3	3	1	2.84	29.9	1	1	1	139	142	35	47	2.1	0		16492	1	163
112251	2017-2020	1	13.25	27	2	1	1	1	0.59	40.9	0	1	0	176	48	14	15	2.08			30380.7	1	162
112997	2017-2020	1	13.25	33	1	5	3	1	5	32.3	2	1	0	240	352	26	41	0.28			14369.7	1	154
120731	2017-2020	1	13.25	36	2	2	1	2	0.52	27.1	0	1	1	254	209	12	10	0.67	0		8895.55	1	158
122153	2017-2020	1	13.26	63	1	3	3	1	5	36.4	0	1	0	111	87	24	31	0.87			164783	1	163
110552	2017-2020	1	13.28	34	2	1	1	1	1.91	33.5	1	0	0	169	161	15	11	15.54			21869.9	1	161
112594	2017-2020	1	13.29	56	2	3	2	1	5	38.1	0	0	0	212	102	31	40	1.92			59726.1	1	150
112699	2017-2020	0	13.31	80	1	3	3	1	1.03	29.4	0	0	0	166	71	26	22	1.39			11242.4	1	157
120614	2017-2020	1	13.31	23	1	3	3	3	1.24	27.5	0	0	0	281	103	23	59	1.57			24271.2	2	167
111857	2017-2020	1	13.32	53	2	4	3	2	4.65	30.7	1	0	1	94	54	31	28	3.96	0		21363.4	1	166
116120	2017-2020	0	13.32	71	2	2	1	2	1.52	27	0	0	0	180	239	28	28	0.74			9208.83	2	159
119519	2017-2020	1	13.32	67	2	4	1	2	0.91	47.1	1	1	1	144	94	12	10	15.18	1		4861.49	2	171
114452	2017-2020	0	13.34	52	2	5	1	1	4.17	24.9	0	0	0	180	188	18	11	0.2			14090.1	1	154
117250	2017-2020	1	13.34	62	2	3	3	1	5	36.1	0	1	1	153	125	16	16	0.4	0	1	60650.3	1	155
111751	2017-2020	1	13.35	55	2	3	3	1	4.74	38.6	0	1	0	196	68	15	14	19.54			167097	1	169
111798	2017-2020	1	13.35	80	2	3	2	1	2.55	29.4	1	1	0	165	172	19	15	5.8			22853.4	2	164
122685	2017-2020	0	13.37	61	2	4	1	1	2.37	35	0	1	0	201	116	18	15	5.72			7391.67	2	153
113627	2017-2020	1	13.38	33	1	4	3	3		44.3	0	0	0	178	56	26	28	7.51			21239.8	1	151
110107	2017-2020	1	13.39	72	2	4	3	2		30.9	2	1	0	178	107	13	13	3.96			23892	2	157
113061	2017-2020	0	13.39	33	2	5	3	1		27.4	0	0	0	190	96	15	12	7.64			16535.2	1	159
119779	2017-2020	1	13.39	67	1	2	1	1	1.52	28.5	0	1	1	194	99	21	16	1.17	0	1	3105.01	2	156
111163	2017-2020	1	13.41	22	1	3	3	3	5	30.1	0	0	0	124	147	17	17	4.87			58628.9	2	152
120137	2017-2020	1	13.41	35	2	5	3	1	3.86	29.1	0	0	0	172	75	20	18	7.45			16067.4	1	164
123185	2017-2020	1	13.41	53	1	5	3	1	5	30.8	1	1	0	155	28	16	19	0.36			8076.85	2	152
123891	2017-2020	1	13.41	70	2	2	1	3		25.5	2	1	0	202	98	19	14	1.22			14539.3	1	169
120043	2017-2020	0	13.42	53	1	2	3	1	1.71	27	0	0	0	187	76	25	29	1.42			57545.1	2	157
109439	2017-2020	1	13.44	59	2	4	3	2	1.8	32.6	0	0	0	187	54	21	19	3.5			12824.4	1	168
110434	2017-2020	1	13.44	53	1	1	1	1	2.38	42.3	1	1	1	171	198	21	32	1.32	0		11894.3	2	154
118599	2017-2020	1	13.45	69	1	4	3	1	2.61	33.4	0	1	0	158	50	24	16	35.54			2825.77	2	150
109728	2017-2020	1	13.47	34	2	3	1	2	0.89	59.1	0	0	0	172	98	18	17	9.59			14943.4	1	167
109931	2017-2020	0	13.49	40	2	4	3	1	1.14	30.6	0	0	0	160	91	10	9	6.39			24048.2	1	172
113366	2017-2020	0	13.5	26	2	1	2	1	0.59	36.8	1	0	0	182	193	12	7	2.27			21731	2	166
116895	2017-2020	1	13.5	35	1	3	2	2	0.98	34.1	0	0	0	189	59	24	49	4.42			20704.6	2	150
109274	2017-2020	1	13.52	68	1	5	3	3	1.2	30.2	0	1	1	105	133	20	19	1.6	1	1	7801.6	2	167
124347	2017-2020	1	13.52	26	1	4	3	1	2.07	37	1	1	0	151	63	18	23	4.36			15384.1	2	170
117559	2017-2020	1	13.54	48	2	1	2	1	1.99	29.8	0	0	0	99	33	14	9	0.9			30794.2	2	155
112406	2017-2020	1	13.55	37	1	3	2	1	2.56	48.3	0	0	0	182	99	45	54	0.89			72117.5	2	169
113834	2017-2020	0	13.55	42	1	5	3	1		24.6	0	0	0	198	196	15	16	0.77			12774.8	1	159
122539	2017-2020	0	13.55	52	2	1	3	2	2.47	34.5	0	0	0	309	94	26	30	4.02			17862.1	2	161
112869	2017-2020	1	13.56	24	2	3	3	1	2.79	32	0	0	0	215	106	15	17	5.71			46300.3	2	166
115034	2017-2020	1	13.56	29	2	3	3	1	3.84	33	0	0	0	194	107	27	30	3.14			84276.8	3	156
113639	2017-2020	1	13.57	67	1	2	1	2	1.04	29.8	0	1	0	199	139	22	32	1.28			9235.68	3	156
122314	2017-2020	1	13.57	77	2	5	3	1		26.8	0	1	1	164	222	19	23	6.4	0		15949.4	2	153
114731	2017-2020	0	13.58	80	2	3	3	2	1.48	23.2	1	0	1	217	119	19	18	3.73	0		15681.8	2	168
118103	2017-2020	0	13.59	54	1	5	3	1	5	31.5	0	0	0	240	201	17	15	0.54			7071.72	2	155
117139	2017-2020	0	13.61	38	1	4	3	1	2.49	26.1	0	0	0	233	57	36	44	0.71			6193.55	2	156
112515	2017-2020	0	13.62	78	2	4	3	2	1.69	29	0	1	0	133	90	20	7	3.97			12779.6	2	172
122771	2017-2020	1	13.65	25	1	5	3	3	1.42	23.2	0	1	0	197	228	25	47	0.92			15567.7	2	152
124115	2017-2020	1	13.65	60	1	3	3	1	5	30.4	0	0	0	177	92	28	17	0.96			86881.9	1	156
117033	2017-2020	1	13.67	28	1	1	3	1	1.2	31	0	0	0	180	146	23	25	3.29			27156.7	2	172
122295	2017-2020	1	13.67	70	2	3	3	2	5	39.4	0	1	0	131	18	35	23	1.71			103238	1	163
117336	2017-2020	1	13.7	43	1	4	1	1	1.13	30.9	0	0	0	195	103	15	17	0.95			15116.4	2	172
118528	2017-2020	0	13.7	34	1	4	2	3	1.11	20.4	0	0	0	232	196	14	13	1.22			20254.8	2	170
119212	2017-2020	0	13.71	35	1	4	3	1	1.84	25.8	2	0	0	232	144	16	14	0.95			31681.2	1	172
119810	2017-2020	0	13.71	20	2	3	2	1	1	26.3	2	0	0	108	67	21	25	0.91			36380.4	2	164
123153	2017-2020	1	13.71	42	1	1	1	1	0.25	25.5	2	0	0	208	115	18	24	6.43			23545.5	2	160
124779	2017-2020	0	13.71	37	2	5	3	1		28.4	0	0	0	180	62	20	16	0.97			19994.5	1	161
113785	2017-2020	1	13.72	50	2	1	1	1	2.88	29.4	0	1	0	188	139	21	22	1.91			5435.35	2	151
124071	2017-2020	1	13.72	50	2	2	1	1	1.35	27.1	0	1	0	206	94	16	20	5.7			11668.5	2	161
117270	2017-2020	1	13.74	49	2	5	2	1	5	20.1	0	0	0	195	92	24	23	5.26			11873.2	2	149
119146	2017-2020	1	13.74	39	1	1	3	1	0.74	34.3	1	0	0	201	94	25	32	6.5			14409.3	2	151
109377	2017-2020	1	13.76	41	1	3	2	2	2.57	29.4	2	0	0	170	133	22	32	4.09			41412.5	2	159
119745	2017-2020	1	13.76	45	2	4	3	3		54.5	0	1	0	203	122	18	14	3.07			7389.6	1	156
121277	2017-2020	1	13.76	60	2	4	3	1	3.65	43.3	0	1	0	238	93	20	19	3.85			6468.24	1	158
121171	2017-2020	1	13.78	49	2	5	3	1	2.32	26.7	2	0	1	191	68	19	31	14.65	0		5673.95	2	151
114557	2017-2020	1	13.79	33	2	4	2	3		28.3	1	0	0	152	42	12	12	0.26			9944	2	152
119108	2017-2020	0	13.79	74	1	4	3	1	3.26	30.5	0	1	0	163	134	15	7	0.81			11759.6	1	159
119261	2017-2020	1	13.81	20	1	3	2	3	0.96	38.6	0	0	1	235	130	47	61	6.15	0	1	19763.1	2	156
120734	2017-2020	1	13.81	62	2	2	2	1	1.69	31.3	0	0	0	216	216	12	12	2.54			13478.6	2	172
115908	2017-2020	0	13.82	65	1	4	2	2	2.82	20.6	2	0	0	187	24	17	11	5.34			6880.73	1	164
117792	2017-2020	1	13.82	60	2	5	3	1	3.65	23.1	0	1	0	206	144	23	39	1.23			8540.79	2	166
121773	2017-2020	1	13.82	42	1	4	2	1	1.33	33	0	0	0	162	73	21	16	2.22			18561.9	1	172
116090	2017-2020	1	13.84	32	2	5	3	1	3.2	28.1	0	0	0	229	72	14	10	0.77			11453.2	1	161
122624	2017-2020	1	13.84	76	1	3	3	1	4.86	28	1	1	1	142	198	30	31	1.44	0		32372.6	2	166
109403	2017-2020	0	13.85	30	1	5	3	1	5	27.1	0	1	0	200	120	12	9	1.47			24116.3	1	151
110527	2017-2020	1	13.85	39	2	4	1	3	0.92	38	0	0	0	153	82	15	13	2.74			8514.07	1	150
114294	2017-2020	0	13.85	28	2	3	2	1	1.42	36.5	0	0	0	158	57	14	11	3.93			82483.9	1	165
118279	2017-2020	1	13.87	65	2	3	3	1	5	26.4	2	0	0	180	126	34	50	2.24			89128.2	1	157
110328	2017-2020	0	13.88	63	1	3	3	2		27.8	1	0	0	181	61	18	10	1.79			71886.8	2	158
119897	2017-2020	1	13.88	32	1	4	3	1	0.99	27.9	0	0	0	213	180	26	32	0.47			38833	1	166
123669	2017-2020	1	13.9	60	2	3	3	2	1.79	32.4	1	0	0	297	190	32	29	8.24			9806.72	2	164
109893	2017-2020	1	13.93	20	2	4	2	3	1.16	30.3	0	0	0	108	24	16	11	3.52			12870.3	1	152
121603	2017-2020	1	13.96	24	1	5	1	3	1.5	30.8	2	0	0	170	149	33	56	5.96			32307	1	158
120203	2017-2020	0	13.97	41	2	4	3	1	0.19	30.8	2	1	0	212	111	11	9	7.19			8018.87	1	168
116447	2017-2020	1	13.99	75	1	3	2	1	3.55	30.4	0	1	0	165	109	19	20	0.93			76556	1	159
117428	2017-2020	0	13.99	75	2	2	1	3	0.07	22.9	1	1	0	215	126	19	10	2.61			11769.6	2	171
120909	2017-2020	0	13.99	67	2	5	1	1	4.07	21.7	0	0	0	137	166	35	37	1.15			15398.3	2	162
124224	2017-2020	1	13.99	50	1	2	1	3	1.96	42.4	2	1	1	146	65	35	58	10.8	0		23700.3	2	162
109713	2017-2020	1	14.01	50	2	5	1	1	3.75	30.7	0	1	0	195	325	16	20	3.43			4452.28	2	168
114842	2017-2020	0	14.02	80	2	4	2	2	0.91	22.4	0	1	0	152	54	23	13	1.29			17077	1	163
115402	2017-2020	1	14.03	63	2	1	1	1	1.35	31.6	0	0	0	205	73	20	22	13.58			12646	1	154
118071	2017-2020	1	14.06	47	1	5	2	1	4.72	31	2	0	0	239	72	19	25	4.37			7247.11	2	151
111441	2017-2020	1	14.07	64	1	5	3	1	5	26.1	0	1	0	182	99	26	20	2.4			10562.8	1	169
120556	2017-2020	1	14.07	76	1	3	3	1	0.82	25.3	0	0	1	193	239	17	19	0.7	0	1	85321.2	1	159
122722	2017-2020	1	14.08	22	2	3	2	3	1.47	38	0	0	0	141	39	12	11	5.17			48632.9	2	163
116920	2017-2020	1	14.09	70	2	3	2	1	1.77	42.6	0	0	0	218	88	19	12	2.05			49943.1	2	159
118247	2017-2020	1	14.09	74	2	3	3	1	1.97	36.8	1	1	1	161	210	20	14	3.33	1	1	54752.1	1	172
109815	2017-2020	1	14.1	52	2	4	3	1	5	38.2	0	1	0	169	66	17	13	5.22			10483.1	2	150
116794	2017-2020	1	14.11	65	1	1	1	1	2.66	34.1	0	1	1	150	207	21	27	2.44	0	1	4543.15	1	151
118210	2017-2020	0	14.12	53	1	5	3	1	0.89	28.6	1	1	0	162	122	17	15	4.09			6099.41	2	170
115808	2017-2020	1	14.13	80	1	3	2	1	1.88	27.8	1	0	1	153	231	17	15	3.39	1	1	17197.5	1	152
116101	2017-2020	1	14.13	80	1	4	1	1		24.8	2	1	0	168	46	17	14	3.08			11036.2	1	163
120943	2017-2020	0	14.13	68	1	3	3	2		22.7	1	0	0	225	97	26	21	1.9			47919.2	2	171
116588	2017-2020	1	14.14	56	1	1	1	1		29.7	1	0	0	209	134	23	30	1.1			15474.6	2	154
109474	2017-2020	0	14.18	80	2	3	1	1		27.6	0	1	0	146	140	33	28	0.94			17761.2	1	165
123496	2017-2020	0	14.18	73	2	3	3	1	3.65	23.2	0	1	1	123	157	30	24	3.24	0	1	8801.66	1	157
110295	2017-2020	0	14.2	77	2	3	1	2	1.64	24.8	0	1	0	216	99	22	32	0.76			24589.6	2	172
124205	2017-2020	1	14.2	60	2	2	1	2		32.3	0	1	0	224	219	17	5	2.07			8505.54	2	154
112786	2017-2020	1	14.21	66	1	1	3	1	3.66	30.2	0	0	0	163	43	15	13	0.68			4767.01	2	156
115458	2017-2020	1	14.21	63	2	1	3	2	0.82	24.5	0	1	1	200	175	31	33	0.81	0		5233.77	2	155
112005	2017-2020	1	14.23	77	1	3	3	2	1.08	36.4	1	1	1	183	279	17	23	2.58	0		43767.9	1	165
111122	2017-2020	1	14.24	29	1	2	3	1	4.14	31.5	0	0	0	139	102	13	23	8.71			10630.3	2	156
113289	2017-2020	1	14.24	66	2	3	1	2		27.8	2	1	1	175	126	13	12	0.43	0		15993.5	1	170
116468	2017-2020	0	14.24	74	1	3	3	1	2.37	30.7	1	1	0	240	120	23	27	4.75			4159.25	2	164
122919	2017-2020	1	14.25	24	1	1	1	1	0.48	30	1	1	0	156	57	19	29	1.1			21922	2	161
115386	2017-2020	1	14.28	40	2	5	2	1	1.12	42.1	0	0	0	175	94	31	43	2.65			5289.89	2	156
110151	2017-2020	1	14.31	63	2	5	3	1	5	32.8	0	1	1	179	126	19	24	2.53	0	1	5619.43	2	169
112084	2017-2020	1	14.32	74	1	3	3	1		31.2	1	0	1	166	206	27	23	0.74	1	1	8684.89	1	157
112915	2017-2020	1	14.33	46	1	1	3	1	4.78	33.8	0	0	0	263	126	12	25	3.19			7985.7	2	161
116967	2017-2020	1	14.33	21	1	1	3	3	1.94	33	2	0	0	233	197	18	23	1.23			11472.9	2	152
111124	2017-2020	0	14.34	24	2	3	3	1	3.91	21	0	0	0	118	21	12	9	0.3			58828.3	1	158
111649	2017-2020	0	14.34	74	1	1	1	1	0.57	24.7	1	0	1	212	160	15	15	0.64	1		4276.91	1	158
112820	2017-2020	1	14.34	59	1	3	3	1	5	31.1	0	0	0	201	123	34	37	2.16			25498.3	2	151
124273	2017-2020	0	14.36	25	2	5	2	3	2.43	28.6	0	0	0	153	91	19	25	1.12			26020.1	1	160
116276	2017-2020	1	14.37	49	2	4	3	2	5	39.3	2	1	0	240	114	14	10	3.64			7951.48	2	170
115727	2017-2020	1	14.38	72	2	5	3	1	1.15	35.2	0	1	0	133	109	24	20	0.86			14664.3	1	169
118298	2017-2020	1	14.38	67	1	3	3	1	5	30.9	1	1	0	160	110	21	17	0.76			99227.2	2	172
120368	2017-2020	1	14.38	25	1	5	2	1	2.4	26.9	0	0	0	198	130	41	57	2.52			22942.5	2	160
114498	2017-2020	0	14.39	43	1	5	3	1	1.38	23.6	0	0	0	294	234	32	38	1.68			12597.4	1	160
118194	2017-2020	1	14.46	74	1	5	2	1			0	1	0	128	70	18	15	0.91			6450.22	2	171
116909	2017-2020	1	14.47	33	2	2	3	2	0.57	32	0	0	0	139	131	13	9	1.02			55927.3	1	166
124544	2017-2020	1	14.48	79	2	3	1	2		29.3	1	1	0	178	195	13	9	3.74			20419.8	2	156
114406	2017-2020	1	14.49	60	2	1	1	1	5	33	0	1	1	155	130	55	59	2.32	0		8080.12	2	161
118395	2017-2020	0	14.51	56	2	3	3	3	0	30	0	0	0	171	136	20	11	11.26			23881.1	2	158
118784	2017-2020	1	14.52	27	1	1	1	3	2.1	35.2	2	0	0	188	50	28	43	1.86			5848.32	2	151
122833	2017-2020	0	14.52	44	2	1	2	1	0.8	23.9	1	0	0	252	87	28	23	0.5			28057.3	1	162
123175	2017-2020	0	14.52	46	1	3	3	1	5	29.4	1	1	0	248	143	17	20	0.68			74270.2	1	159
123277	2017-2020	1	14.54	54	1	3	1	1	0.87	35.7	2	0	0	158	50	27	40	42.67			18554.7	1	155
119075	2017-2020	0	14.55	56	2	5	3	1	5	18.9	0	0	0	242	63	19	17	0.36			15488.9	1	154
120671	2017-2020	0	14.56	57	2	4	3	2	0.2	27.8	1	1	0	123	66	24	14	1.55			7541.43	2	171
117463	2017-2020	0	14.57	26	1	4	3	1	2.78	37.9	0	0	0	184	107	16	17	2.1			17392.7	1	156
120451	2017-2020	1	14.57	21	2	1	3	3	4.31	23.4	0	0	0	173	72	22	17	2.75			54363.1	1	154
109805	2017-2020	1	14.59	43	2	4	2	1	2.92	51.3	0	0	0	167	65	11	7	19.8			22922.8	2	172
114586	2017-2020	0	14.61	64	2	3	3	2	2.82	37.3	0	0	0	160	77	21	18	0.81			68191.7	2	158
120476	2017-2020	1	14.62	43	1	3	2	2	1.05	29.4	2	1	0	193	197	17	22	2.85			14768.6	2	164
111283	2017-2020	0	14.63	42	2	3	3	1	5	24.2	1	0	0	159	78	17	19	4.26			29306.8	2	168
111233	2017-2020	1	14.66	32	1	5	3	1		32.6	0	1	0	172	143	21	23	1.21			24286	1	169
115891	2017-2020	1	14.66	60	2	3	3	1	5	27.6	1	1	1	319	335	22	35	1.36	0		64672.5	2	158
118550	2017-2020	1	14.66	24	1	5	3	3	0.58	36.2	1	0	0	155	88	14	16	1.62			16638.2	2	149
115295	2017-2020	1	14.69	41	1	4	2	1	0.27	37.3	2	1	1	121	48	13	13	0.88	0		5190.2	1	150
122740	2017-2020	0	14.69	24	2	3	2	1	2.55	28.8	1	0	0	184	108	14	12	4.3			12114.7	1	157
110639	2017-2020	1	14.72	52	1	3	3	1	5	32.6	1	0	0	157	88	33	60	3.31			96750.7	2	171
116381	2017-2020	1	14.72	59	1	3	3	2	2.27	26.2	0	0	0	173	163	31	46	0.38			58985	2	149
121421	2017-2020	1	14.72	46	1	4	3	3	1.15	32.5	0	1	1	162	267	18	30	0.64	0	1	14237.4	1	169
114499	2017-2020	0	14.76	65	2	1	1	1		26.3	0	0	0	207	150	18	19	0.95			6377.34	2	161
117746	2017-2020	1	14.78	66	1	3	3	1	4.22	22.4	1	1	1	157	114	22	21	10.01	0		23111	2	150
120521	2017-2020	1	14.78	73	1	3	3	1	5	30.7	0	0	0	248	780	19	18	5.83			68067.8	2	149
123346	2017-2020	1	14.78	70	1	3	2	1	1.79	27.8	2	1	0	175	211	21	21	4.39			11573.1	1	157
116225	2017-2020	1	14.79	43	1	3	2	1		51	1	0	0	177	105	21	30	6.5			191575	2	153
113580	2017-2020	1	14.82	77	2	4	3	1	5	33.4	0	1	0	88	77	13	10	2.24			8826.32	1	158
111047	2017-2020	0	14.84	74	2	1	1	1		23.8	0	1	1	231	109	15	14	0.74	0	1	15321	1	154
118687	2017-2020	0	14.84	53	2	3	3	3	4.78	26.3	0	0	0	275	108	21	24	1.04			10699.5	1	163
123172	2017-2020	1	14.84	55	1	3	2	1	1.55	35.9	1	1	1	127	190	21	27	2.44	0		13701.8	2	156
124000	2017-2020	1	14.84	59	1	3	3	1		32.4	1	1	0	245	515	23	25	1.62			76610.3	2	158
111519	2017-2020	1	14.85	32	2	2	1	2	0.35	30.6	0	0	0	159	124	16	13	2.86			12753.8	1	149
116435	2017-2020	1	14.87	51	2	5	3	1	5	28.9	0	0	0	221	80	24	16	11.25			12611.9	2	164
116898	2017-2020	1	14.91	61	2	3	3	2	3.49	31.8	1	1	0	189	38	18	21	3.19			63594.5	2	166
118758	2017-2020	1	14.92	80	1	3	2	2	1.81	31.8	0	1	0	186	197	18	20	2.99			9211.5	1	158
111609	2017-2020	1	14.95	43	1	4	3	1		35.6	2	1	1	167	76	15	19	2.72	0		5797.25	2	167
112102	2017-2020	0	14.98	38	1	1	3	1	2.63	28.8	0	0	0	181	74	17	20	0.83			22108.3	2	155
112781	2017-2020	1	14.98	80	2	3	2	2	2.4	24.4	0	1	0	228	267	11	10	1.49			13500.9	2	156
115718	2017-2020	1	14.99	69	1	1	1	1	1.96	28	0	0	0	174	117	36	27	3.42			12165.8	2	162
116441	2017-2020	1	15.01	68	1	5	3	1		25.2	0	1	0	155	150	20	25	0.63			6377.68	2	169
110057	2017-2020	1	15.03	69	1	4	2	1	5	38.4	1	0	1	140	104	27	66	1	0	1	3234.15	1	150
119559	2017-2020	1	15.04	54	1	1	3	2	5	29.9	0	0	1	273	82	30	17	0.6	1		36819.9	1	159
115770	2017-2020	1	15.05	42	1	3	3	1	0.95	33.4	1	0	0	235	266	39	56	1.08			18952.4	2	172
110169	2017-2020	1	15.06	30	1	3	3	2	1.52	34.7	0	0	0	243	382	23	36	1.47			22754.9	2	166
117045	2017-2020	1	15.06	57	2	3	3	1	3.37	32.1	0	1	0	174	138	50	62	2.38			24607.9	1	157
110425	2017-2020	1	15.09	31	2	5	3	1	4.93	27.4	0	0	0	179	262	14	14	5.6			26810.3	1	163
118111	2017-2020	1	15.09	54	2	5	3	1	5	31.3	0	1	0	241	172	30	43	2.14			11362.5	1	162
118609	2017-2020	1	15.1	53	2	1	3	2	4.28	23.6	2	0	0	225	95	83	60	4.78			25052.8	2	172
110721	2017-2020	0	15.11	80	2	5	1	1	2.43	23.2	0	1	0	218	215	21	11	0.97			13286.9	1	160
111333	2017-2020	1	15.13	73	2	3	3	2	1.98	29.2	2	0	0	194	144	11	7	2.07			17272.2	2	165
124069	2017-2020	1	15.13	23	2	1	2	1	0.48	30.7	0	0	1	194	182	29	87	2.65	0		36628.9	2	161
123077	2017-2020	1	15.16	50	1	5	3	1	5	27.5	0	0	0	258	67	20	22	2.49			10757.4	1	159
124235	2017-2020	1	15.16	45	1	3	3	1	1.67	36.6	2	0	0	143	123	19	34	4.61			11367.5	2	164
111216	2017-2020	1	15.17	76	1	4	1	1	2.08	27.1	0	1	1	122	80	32	23	1.63	1		13631.2	1	172
121827	2017-2020	1	15.17	66	2	3	2	1	3.67	28.6	0	0	0	192	113	15	15	5.31			36316.3	2	151
123527	2017-2020	1	15.17	40	1	5	3	1	5	27.4	0	0	0	220	165	20	28	0.65			12233.7	1	161
111784	2017-2020	1	15.18	75	1	3	3	2	4.56	24.1	1	1	0	187	233		28	2.66			5728.81	1	155
120960	2017-2020	0	15.18	61	2	4	3	1	1.57	35.8	1	1	0	178	97	19	13	2.62			9681.94	1	172
120823	2017-2020	1	15.19	58	1	4	2	1	3.13	28.8	0	1	0	215	49	31	59	1.6			10136.2	2	170
124457	2017-2020	1	15.21	76	1	1	1	2	0.94	34.5	1	1	1	154	126	17	17	10.64	1		4466.53	2	161
114883	2017-2020	1	15.22	64	2	1	1	1		27.9	0	1	0	197	127	17	20	0.62			10445.3	2	154
115985	2017-2020	0	15.22	66	1	4	3	1	5	32	1	1	1	133	99	8	8	6.8	1		8331.99	3	156
111797	2017-2020	1	15.23	61	1	3	2	3	1.74	25.6	1	1	1	238	197	38	56	3.06	0		38752.5	2	157
116816	2017-2020	0	15.23	76	1	4	3	1		24.8	0	0	0	174	88	19	16	1			4386.43	2	169
123162	2017-2020	1	15.23	69	1	3	3	1	4.14	30	0	1	0	220	133	14	16	3.63			38038.1	1	149
109630	2017-2020	1	15.25	56	2	3	2	2	2.16	35.7	1	0	0	219	129	20	24	4.38			243397	2	157
109565	2017-2020	1	15.26	80	1	3	3	2	0.91	33.2	1	1	1	151	118	13	10	3.26	0	1	8453.87	2	152
124365	2017-2020	1	15.27	36	1	4	3	1	3.4	38.2	0	0	0	212	341	72	75	5.72			48409.9	2	162
121293	2017-2020	1	15.28	25	2	3	3	1	0.91	44.3	1	1	0	173	94	16	11	7.16			36122	1	155
117064	2017-2020	1	15.29	61	2	4	2	2	0.28	45.8	0	1	0	186	85	14	9	7.52			14653.2	1	172
110859	2017-2020	0	15.33	65	1	4	3	2	1.08	39.4	1	0	0	178	70	21	12	2.54			5490.37	1	163
111400	2017-2020	0	15.33	28	2	4	3	1	5	39.3	0	0	0	153	59	15	13	7.87			21007.9	1	168
117676	2017-2020	1	15.33	45	2	3	2	3	3.84	41.9	2	1	0	172	362	12	14	3.16			17220.6	2	156
123593	2017-2020	1	15.34	77	2	3	3	2	2.16	28.8	0	0	0	216	110	15	10	3.19			19649.2	2	156
124732	2017-2020	1	15.35	39	1	4	3	1	1.3	31.5	2	1	0	194	98	25	25	1.6			5396.5	1	152
118131	2017-2020	0	15.36	43	1	4	3	1	5	27.4	0	0	0	259	89	21	19	1.37			21860	1	161
117678	2017-2020	1	15.39	76	1	3	2	2	1.22	28.1	1	1	1	169	142	26	24	1.94	0		11926.2	2	172
120859	2017-2020	1	15.44	65	2	3	3	1	5	26.6	0	1	0	165	81	25	28	0.51			82616.6	1	158
109691	2017-2020	1	15.45	26	2	5	3	1	2.86	30.6	0	1	0	131	77	14	9	4.09			11504.8	3	156
114924	2017-2020	1	15.45	64	2	3	3	1		31.4	1	0	0	162	77	24	28	2.11			22244.2	2	151
110822	2017-2020	1	15.47	73	1	3	2	3	0.88	25.7	0	1	1	139	60	40	36	49.95	0		8112.95	1	165
119512	2017-2020	1	15.48	71	1	4	3	1	5	24.4	0	1	0	154	39	20	14	1.16			11138.3	1	164
120311	2017-2020	1	15.49	65	2	3	3	1	3.98	31.2	0	0	0	163	137	18	17	0.38			71235.5	2	159
115803	2017-2020	1	15.5	40	1	5	3	1	5	30.3	1	0	0	179	339	21	35	2.43			27624.7	1	159
115238	2017-2020	0	15.51	47	2	5	3	1	5	21.8	2	0	0	224	133	15	10	1.21			98264.4	1	164
110718	2017-2020	1	15.53	32	1	4	3	1	2.11	45	0	0	0	223	84	37	81	2.26			7792.28	2	170
116509	2017-2020	1	15.53	49	1	4	3	2	5	26.1	0	1	0	154	109	20	26	2.18			16751.6	1	164
111869	2017-2020	0	15.57	44	2	5	3	1	4.25	25.6	0	1	0	233	60	18	17	2.79			17047.6	1	169
113706	2017-2020	0	15.57	48	1	4	3	1	4.27	32.4	0	0	0	148	84	16	10	2.3			7956.4	2	171
117359	2017-2020	1	15.58	59	1	4	2	3	0.99	38.2	1	1	0	147	120	20	21	5.68			26642.7	1	163
118284	2017-2020	0	15.58	43	2	2	3	1	0.94	29.3	1	0	0	205	260	13	10	9.43			22773.6	1	157
110208	2017-2020	1	15.59	57	2	5	3	2	2.61	37.9	2	0	0	216	179	19	23	1.72			8679	2	152
123866	2017-2020	1	15.59	41	1	3	3	3	2.8	22.6	1	1	0	163	199	20	28	1.58			33382.5	1	171
118416	2017-2020	1	15.6	80	2	3	3	1	4.43	27	0	0	0	215	82	19	10	0.76			17041.3	2	170
118792	2017-2020	1	15.61	67	1	5	3	1		28.5	0	1	0	166	96	24	19	2.11			11929.3	2	153
119109	2017-2020	1	15.61	33	2	5	3	1	1.22	26.3	0	0	0	164	41	16	12	0.72			10588.8	1	162
120330	2017-2020	1	15.61	50	1	3	3	1	5	30.4	0	0	0	201	134	20	38	4.44			42385.5	2	168
113189	2017-2020	1	15.64	52	1	4	1	1	1.52	32.4	2	1	0	212	143	39	52	3.12			4971.52	1	167
113763	2017-2020	1	15.64	25	2	5	3	1	3.85	38.7	0	0	0	198	147	17	17	28.03			9538.05	2	152
110400	2017-2020	1	15.65	44	1	2	2	1	4.14	37.2	2	0	0	205	123	28	44	1.65			13409.7	2	151
117887	2017-2020	0	15.66	34	1	1	2	1		28.7	0	0	0	205	141	18	26	2.26			48447.2	1	155
115229	2017-2020	0	15.68	20	2	3	3	3	1.77	31	2	0	0	155	110	12	12	2.18			28206.2	2	164
117732	2017-2020	0	15.7	53	2	4	3	2	3.08	37.4	0	1	0	192	51	14	9	5.87			6033.37	1	150
110378	2017-2020	1	15.72	44	2	1	3	1	4.78	49.1	0	0	0	177	98	13	12	14.82			5282.17	2	161
114616	2017-2020	1	15.72	63	1	3	3	1	4.62	29	2	1	0	198	143	22	27	1.18			96911.5	1	164
119360	2017-2020	1	15.74	60	2	1	1	1	0.57	29.8	0	1	0	239	142	25	25	4.31			3375.7	1	158
120798	2017-2020	1	15.74	60	1	2	2	2	0.7	23.9	2	0	0	154	62	20	22	5.46			8453.31	2	169
115858	2017-2020	1	15.77	68	1	4	3	1	3.67	39	2	1	0	129	31	22	19	1.41			9462.76	1	172
116542	2017-2020	1	15.77	64	1	1	1	1	1.35	27.9	0	1	1	162	276	22	27	4.25	1	1	10618.5	1	154
121341	2017-2020	1	15.77	61	1	1	1	1	1.19	30.8	1	0	0	208	97	23	34	0.66			3563.81	1	158
123950	2017-2020	1	15.79	54	2	4	3	3	0.28	43.4	0	1	0	218	115	20	18	6.73			19821	2	157
117913	2017-2020	0	15.8	57	2	4	3	3	1.6	35.8	1	1	0	261	67	15	12	9.57			8442.93	1	168
121784	2017-2020	1	15.81	74	2	1	2	2	1	27.1	0	0	1	277	154	22	21	0.52	0		16591.7	1	162
114514	2017-2020	0	15.83	29	1	4	1	3	1.4	34	0	0	0	164	121	19	17	5.64			20340.9	2	165
120899	2017-2020	1	15.85	60	2	5	3	2	2.72	28.6	1	0	0	215	111	23	30	4.17			14895.4	2	152
118648	2017-2020	1	15.88	47	1	1	1	1	0.92	29.6	0	0	0	199	198	36	67	2.04			14229.3	1	152
119175	2017-2020	1	15.91	49	2	5	3	2	4.44	30.3	0	1	0	193	96	17	25	2.21			12434.2	1	156
119980	2017-2020	0	15.91	22	1	5	2	3	5	24	0	0	0	122	142	64	118	8.25			9079.91	2	155
123388	2017-2020	1	15.91	63	2	4	3	1	2.66	38.9	0	1	0	196	71	14	14	8.3			3758.95	1	150
123007	2017-2020	0	15.92	35	1	5	1	1		25.5	2	0	0	384	433	57	96	2.62			15003.7	2	169
116001	2017-2020	1	15.94	45	2	5	3	1	4.33	34.2	0	1	0	202	158	13	18	1.95			9558.66	2	155
123886	2017-2020	1	15.95	63	1	2	3	1		33.1	2	0	0	177	373	29	54	1.92			9721.55	1	152
124704	2017-2020	1	15.95	65	2	2	3	1	2.96	43.6	0	1	1	168	108	23	19	5.45	0		7982.61	2	159
120260	2017-2020	1	15.96	40	1	2	2	1		34.4	0	0	0	157	81	17	26	1.48			38570.2	2	160
118075	2017-2020	0	15.98	26	2	4	3	1	4.61	22.9	0	0	0	119	38	15	15	0.89			20281.9	3	156
120745	2017-2020	0	15.98	32	1	5	3	3	5	26.1	1	0	0	227	202	18	24	0.64			19001	1	161
119340	2017-2020	1	15.99	31	1	2	1	1	1.39	30.4	2	0	0	209	161	31	45	3.3			11136.2	1	171
119628	2017-2020	1	16	46	2	1	3	1	5	30.8	0	0	0	235	106	21	22	0.84			20107.7	1	168
116027	2017-2020	1	16.02	59	1	3	3	3	2.47	27.8	2	0	0	177	160	20	27	2.07			90868.7	2	165
112132	2017-2020	1	16.03	63	1	3	1	1	1.06	25.3	2	1	1	131	120	19	24	0.22	0		26839.5	2	159
110085	2017-2020	0	16.08	60	1	2	2	1	3.69	29.8	0	0	0	222	112	22	20	1.31			10905.2	1	162
109918	2017-2020	1	16.09	66	1	1	2	1		32.3	0	1	0	222	242	22	32	1.2			5989.86	2	155
116899	2017-2020	1	16.1	40	1	3	3	3	0.77	38.4	0	1	0	202	107	16	25	7.04			18104.8	1	165
114179	2017-2020	1	16.11	69	1	4	3	1	5	37.4	0	1	1	135	136	17	16	5.9	1		5014.98	1	152
[truncated: 792 more rows]
